# Supplementary material for: Cell-Type-Resolved Acetylation Regulator Atlas Defines Immune Endotypes and Druggable Vulnerabilities in Psoriasis
Source: Biomedicines. 2026 Apr 1;14(4):804. doi: 10.3390/biomedicines14040804 (PMC13113943; doi:10.3390/biomedicines14040804)
Supplement: Supplementary file 1 [file biomedicines-14-00804-s001.zip]

Archive with 8 entries (8 files):
- Supplementary figure.pdf
- Table S1.xlsx
- Table S2.xlsx
- Table S3.xlsx
- Table S4.xlsx
- Table S5.xlsx
- Table S6.xlsx
- Author Checklist-Full (update).pdf
