# Supplementary material for: Cell-Type-Resolved Acetylation Regulator Atlas Defines Immune Endotypes and Druggable Vulnerabilities in Psoriasis
Source: Biomedicines. 2026 Apr 1;14(4):804. doi: 10.3390/biomedicines14040804 (PMC13113943; doi:10.3390/biomedicines14040804)
Supplement: Supplementary file 1 [file biomedicines-14-00804-s001.zip › Table S1.xlsx]

## Sheet: Sheet1
Table S1: List of the 33 acetylation regulators identified based on the gene set from ref. 30467427
Gene	type
KAT2A	Acetyltransferase
KAT2B	Acetyltransferase
KAT3A	Acetyltransferase
KAT3B	Acetyltransferase
KAT5	Acetyltransferase
KAT6A	Acetyltransferase
KAT6B	Acetyltransferase
KAT7	Acetyltransferase
KAT8	Acetyltransferase
TAT1	Acetyltransferase
ESCO1	Acetyltransferase
ESCO2	Acetyltransferase
KAT1	Acetyltransferase
HDAC1	deacetylases
HDAC2	deacetylases
HDAC3	deacetylases
HDAC8	deacetylases
HDAC4	deacetylases
HDAC5	deacetylases
HDAC7	deacetylases
HDAC9	deacetylases
HDAC6	deacetylases
HDAC10	deacetylases
HDAC11	deacetylases
SIRT1	deacetylases
SIRT2	deacetylases
SIRT3	deacetylases
SIRT4	deacetylases
SIRT5	deacetylases
SIRT6	deacetylases
SIRT7	deacetylases
TCF1	deacetylases
LEF1	deacetylases
