# Supplementary material for: Cell-Type-Resolved Acetylation Regulator Atlas Defines Immune Endotypes and Druggable Vulnerabilities in Psoriasis
Source: Biomedicines. 2026 Apr 1;14(4):804. doi: 10.3390/biomedicines14040804 (PMC13113943; doi:10.3390/biomedicines14040804)
Supplement: Supplementary file 1 [file biomedicines-14-00804-s001.zip › Table S2.xlsx]

## Sheet: Sheet1
Table S2: Primers used for quantitative real-time PCR (qRT-PCR).
	Forward primer (5'->3')	Reverse primer (5'->3')
Crebbp	TGGAAGAACTGCACACGACA	AAGTGGCATTCTGTTGCCCT
Esco2	TGCAAGACGACTGGTTGACA	TTGCCATCTGGTGTTGGGTC
Hat1	ACTACCGGCGTGTCATTGAG	GCGGTGGTATTTCACAAGCC
Hdac1	CCCATGAAGCCTCACCGAAT	CAAACACCGGACAGTCCTCA
Hdac2	TGTGCTTGCCATCCTCGAAT	CGCTAGGCTGGTACATCTCC
Hdac4	GACTCGAGAAGGCTCAGTCG	GACAAGGGGTGTCTGGGTG
Hdac6	AGTCTTTAAAGGTGCTGCCGA	CTCTTCAGCTGGTTGGCTCA
Hdac9	TGCTGCTTACCATGGATCTTGT	GGTTGTTCACGTGGCAATGG
Hnf1a	CCACAGAGCTTGACTAGTGGG	TAGAAACCATGGCTCCGCTG
Kat2a	CTGGCATTCGAGAGACAGGC	CAGGTCAATGGGGAAACGGA
Kat5	GGAGGTGGGGGAGATAATCG	TGATGTCCTTCACGCTCAGG
Kat6a	GGAGCTCACTGTCTCCAAGATG	TCCACATTGTCCCCAAGAAACT
Lef1	CAACCCCGGCGTTTAAAGTG	TCTGATAAAGCGCGTCCCTC
beta actin	GGACTGTTACTGAGCTGCGTT	CGCCTTCACCGTTCCAGTT
