# Supplementary material for: Cell-Type-Resolved Acetylation Regulator Atlas Defines Immune Endotypes and Druggable Vulnerabilities in Psoriasis
Source: Biomedicines. 2026 Apr 1;14(4):804. doi: 10.3390/biomedicines14040804 (PMC13113943; doi:10.3390/biomedicines14040804)
Supplement: Supplementary file 1 [file biomedicines-14-00804-s001.zip › Table S3.xlsx]

## Sheet: vif_results_good
Table S3： Variance inflation factor (VIF) values for the 13 identified key acetylation-related genes
Gene	VIF
CREBBP	1.32166
ESCO2	1.18791
HAT1	2.28326
HDAC1	2.09385
HDAC2	1.92379
HDAC4	1.24796
HDAC6	2.34771
HDAC9	1.23549
HNF1A	1.16964
KAT2A	1.95086
KAT5	1.65968
KAT6A	1.49262
LEF1	1.19612
