# Supplementary material for: Cell-Type-Resolved Acetylation Regulator Atlas Defines Immune Endotypes and Druggable Vulnerabilities in Psoriasis
Source: Biomedicines. 2026 Apr 1;14(4):804. doi: 10.3390/biomedicines14040804 (PMC13113943; doi:10.3390/biomedicines14040804)
Supplement: Supplementary file 1 [file biomedicines-14-00804-s001.zip › Table S4.xlsx]

## Sheet: Sheet1
		Table S4：Cell Counts in Each Group After Quality Control
	Group	Sample ID	Cell Count
	Control	Con01	1730
	Control	Con02	414
	Control	Con03	278
	Control	Con04	685
	Control	Con05	66
	Control	Con06	253
	Control	Con07	276
	Control	Con08	1415
	Control	Con09	1594
	Control	Con10	675
	Control	GSM4567877_Control01	1730
	Control	GSM4567878_Control02	414
	Control	GSM4567879_Control03	278
	Control	GSM4567880_Control04	685
	Control	GSM4567881_Control05	66
	Psoriasis	Pso01	366
	Psoriasis	Pso02	750
	Psoriasis	Pso03	966
	Psoriasis	Pso04	1494
	Psoriasis	Pso05	2325
	Psoriasis	Pso06	1295
	Psoriasis	Pso07	514
	Psoriasis	Pso08	1077
	Psoriasis	Pso09	722
	Psoriasis	Pso10	424
	Psoriasis	Pso11	687
	Psoriasis	GSM4567883_Psoriasis01	456
	Psoriasis	GSM4567884_Psoriasis02	561
	Psoriasis	GSM4567886_Psoriasis03	767
	Psoriasis	GSM4567888_Psoriasis04	366
	Psoriasis	GSM4567890_Psoriasis05	750
	Psoriasis	GSM4567891_Psoriasis06	966
	Psoriasis	GSM4567893_Psoriasis07	454
	Psoriasis	GSM4567894_Psoriasis08	1494
	Psoriasis	GSM4567895_Psoriasis09	2325
	Psoriasis	GSM4567896_Psoriasis10	1295
	Psoriasis	GSM4567897_Psoriasis11	514
	Psoriasis	GSM4567898_Psoriasis12	722
	Psoriasis	GSM4567899_Psoriasis13	424
