# Supplementary material for: Cell-Type-Resolved Acetylation Regulator Atlas Defines Immune Endotypes and Druggable Vulnerabilities in Psoriasis
Source: Biomedicines. 2026 Apr 1;14(4):804. doi: 10.3390/biomedicines14040804 (PMC13113943; doi:10.3390/biomedicines14040804)
Supplement: Supplementary file 1 [file biomedicines-14-00804-s001.zip › Table S5.xlsx]

## Sheet: Table 3
Table S5: Potential drug targets and associated therapeutics
sigdrug	proximity	FDR	targets
muraglitazar	-5.755	0	REN,EDN1,ADRB1
Tumor necrosis factor alpha (TNF-alpha) inhibitors	-5.005	0	CSRP3,C9orf72,IL6,IL18,FCGR2B,TNFRSF10A,FBXL19,NLRP3,PGLYRP4,TLR9,ZNF816,MAFB,TLR4,TLR5,LY96,GBP6,CST5,MICA,HLA-DRB1,PON1,ALPL,CTNNA2,MAP3K1,CD14,IL23R,IL12B,TNFAIP3,IL1RN,HLA-C,CNPY4,EYA4,IFNGR2,IL1B,CNTN5,CHUK,IL17A,TNFRSF1A,ARAP2,IFNG,SLC12A8,MOB3B,CERS6,TBX21,JAK2,IFNGR1,TLR2,CDKAL1
interferon beta-1a	-5.277	0	IRF6,RORA,HLA-DQA1,FHIT,HLA-B,CD58,GAPVD1,HLA-DRB1,ZNF697
gefitinib	-5.456	0	ERBB2,CYP2C9,EGFR,MAP3K1,ERBB4,SIRT2,RELA,ERBB3
erlotinib	-5.332	0	ERBB2,ABCB1,EGFR,MET,MAP3K1,ERBB4,UGT1A1,CYP1A2,ERBB3
lapatinib	-5.789	0	ERBB2,CCND1,HLA-DQA1,ABCB11,EGFR,PGR,HLA-DRB1,PIK3CA,ERBB4,ESR2,ERBB3,ESR1
everolimus	-5.602	0	ERBB2,PIK3R1,RPTOR,ESR2,MTOR,FGFR4,ESR1
fulvestrant	-5.756	0	ERBB2,PGR,ESR2,ESR1
olaparib	-5.721	0	ERBB2,PGR,BRCA1,PPP2R2A,ESR2,BRCA2,ESR1
ixabepilone	-5.756	0	ERBB2,PGR,ESR2,ESR1
pertuzumab	-5.756	0	ERBB2,PGR,ESR2,ESR1
neratinib	-5.772	0	ERBB2,EGFR,PGR,ESR2,ESR1
palbociclib	-5.756	0	ERBB2,PGR,ESR2,ESR1
ribociclib	-5.756	0	ERBB2,PGR,ESR2,ESR1
abemaciclib	-5.756	0	ERBB2,PGR,ESR2,ESR1
eribulin	-5.756	0	ERBB2,PGR,ESR2,ESR1
talazoparib	-5.834	0	ERBB2,BRCA1,BRCA2
alpelisib	-5.838	0	ERBB2,PIK3CA,ESR2,ESR1
oxaliplatin	-5.505	0	ABCC2,PARD3B,MT1A,TP53,KLC3,ABCC5,CSMD1,PTGS2,KRAS,GNA13,PIN1,MGAT4A,SELE
rosuvastatin	-5.059	0	ABCC2,LDLR,HNF4A,CYP3A,ABCB11,CYP2D6,HLA-DRB1,SCAP,SLC10A1,LPA,CETP,APOA5,KIF6,CACNA1S,ABCA1,FOXA3,HMGCR,RXRA,SLCO1B3,COQ2,HNF1A,FMO3,CRP,USP24
ceftriaxone	-5.796	0	ABCC2,CYB5R3,G6PD
cyclophosphamide	-4.932	0	ABCC2,ABCC3,TUBB2A,CYP2C9,ABCG2,RBX1,IRS1,TP53AIP1,GSTM1,MTR,HMMR,CYBA,GATA3,EPHA6,SPIDR,ALDH1A1,NOS1,MUTYH,MISP,CXCL8,FCGR2A,PERP,FCGR3A,CYP2C8,BMP7,DOK5,CYP1B1,LINC00251,SLCO1B1,ATM,ALDH3A1,CYP2A6,CCNK,CXCL12,INSR,CTNNB1,NCF4,TPMT,PIK3R2,CBR1,PPP2R5D,PNPLA3,FGFR4,FOXO1,ADH1C,SOD2,CBR3,GNL3
epirubicin	-5.349	0	ABCC2,TUBB2A,TP53,RBX1,ABCB1,IRS1,TP53AIP1,HMMR,TOP2A,MDM4,EPHA6,SPIDR,NOS1,MISP,PERP,CYP2C8,CYP1B1,SLCO1B1,CCNK,INSR,PIK3R2,PPP2R5D,FOXO1,CBR3,GNL3
sorafenib	-5.101	0	ABCC2,KIT,CYP2C9,ABCG2,SLC22A1,MAPK11,KDR,ABCB1,CYP3A4,BRAF,CYP2B6,MAPK3,FLT4,MAPK12,TNF,MAPK14,MAPK7,MAPK9,HIF1A,CYP2C8,FGFR1,FLT1,MAPK10,UGT1A1,ARAF,MAPK8,SLCO1B1,UGT1A9,MAPK1,MAPK4,RET,MAPK13,FLT3,SLC15A2,MAPK6,PDGFRB,VEGFA,NOS3,RAF1
Thiazides, plain	-5.369	0	ADRB3,NELFCD,GNB3,AGTR1,PRKCA,SLC12A3,SLCO2A1,ACE
olanzapine	-4.981	0	ADRB3,GIPR,SPOPL,MIR1264,SLC22A1,GCG,HTR1A,RGS4,FAAH,AHR,GSTM3,SH2B1,GNB3,PMCH,CCKBR,MTHFR,CSMD1,CYP1A1,MIR1912,EIF2AK4,SLC26A9,MC4R,BDNF,PTPRN2,PLAGL1,ATP1A2,CHAT,TPMT,EPM2A,FMO3,FMO1,RABEP1,GLP1R,PPARG,GSTP1,TBC1D1,IL1A
Selective serotonin reuptake inhibitors	-5.041	0	TPH2,APOE,CACNG2,CYP2C9,AKT1,FCHSD1,HTR1A,TPH1,RGS4,PLCB1,CYP3A4,CYP2B6,CYP2D6,ADRA2A,GRIK4,GRIK2,OPRM1,CYP2C19,ADGRL3,BDNF,RPTOR,FKBP5,GAL,GRIA3,GABRA6,DRD3,DDIT4,SLC6A4,HTR7,NEFM,HLA-A,CYP1A2,COMT,GABRP,CRHR1,SLC1A1,EPHX1,GRIA1,CES1
aspirin	-5.334	0	B4GALT2,PTGER2,COL26A1,TBXAS1,AGT,SLC6A12,SLC30A9,FCER1G,PLA2G4A,F13A1,CYP2D6,TGFB1,PLCG1,TAPBP,HLA-DPB1,CHIA,ADORA1,HLA-DQB1,LPA,HLA-DPB2,PTGIR,CYP4F2,TSC1,TLR3,HNMT,IL1B,THRA,NAT2,ZBTB22,UGT1A6,NTRK1,ACE,LTC4S,GP6,PTGER3,CEP68,IL4,FSIP1,TBXA2R,PPARG,NOS3,TNFRSF11A
lomitapide	-5.838	0	LDLR,PCSK9,APOB
pravastatin	-5.16	0	LDLR,APOE,MTTP,ABCB11,RHOA,TLR4,SLC22A6,MTHFR,HLA-DRB1,ADAMTS1,NPC1L1,MMP3,CETP,KIF6,ABCA1,IL1B,SLCO2B1,SLC22A8,SLCO1B3,ACE,LPL
sunitinib	-5.161	0	POR,NR1I2,KIT,CYP3A4,FLT4,CYP1A1,CXCL8,RET,FGFR2,SLCO1B3,PDGFRB,NR1I3,VEGFA
ustekinumab	-5.335	0	C9orf72,IL13,STAT4,IL23A,ZNF816,TLR5,AGBL4,ADAM33,IL12B,HLA-C,IL1B,TNFRSF1B,CHUK,C17orf51,IL12A,IL17F,TIRAP,SLC22A4,HTR2A,NFKBIA
cisplatin	-4.945	0	ABCC4,NR1I2,CLCN6,CSNK2A3,SLC19A1,SLC22A1,PTEN,CCND1,ABCC5,MTR,MECP2,ACSS2,CYBA,NRAS,XPC,XRCC3,MTHFR,LRP2,MTHFD1,MAP3K1,APEX1,PIK3CA,MUTYH,OSGEP,GALNT14,OTOS,CD3EAP,CASP3,TMEM43,PPP1R13L,MSH2,BLMH,DCBLD1,FASLG,RARS,GSTM4,UBE2I,PPARD,SLC31A1,GALNT18,GPX5,MLLT3,ACYP2,ADH1C,ESR1,RAF1
bevacizumab	-5.548	0	EDN1,GGH,PRKCA,MTHFR,RALBP1,CXCL8,VEGFB,GC,CCT3,MGAT4A,CXCR4,HSP90AB1,SHMT1,ANXA11,VEGFC
setmelanotide	-5.825	0	LEPR,PCSK1,POMC
adalimumab	-5.096	0	NR1I2,TANK,KLRD1,ATP5F1E,IL6,IL13,FCGR2B,ZNF816,HLA-DRB1,ALPL,HLA-E,EMSY,IL27,CCNY,EYA4,TNFRSF1B,CASP9,ATG16L1,PTGER4,CERS6,CD40LG,SLC9A8,TF,IVL,ATG5,VEGFA,CRP,HFE,NFKBIA
flucloxacillin	-5.514	0	NR1I2,HLA-DQA1,HLA-B,HLA-DRB1,HLA-DQB1,HLA-C,ST6GAL1,HLA-A
amoxicillin	-5.598	0	NR1I2,HLA-B,HLA-DRB1,GSTT1,HLA-DPB1,CYP2C19,HLA-DQB1,HLA-C,HLA-A
carbamazepine	-5.066	0	NR1I2,BAG6,HNF4A,CYCSP5,PSORS1C3,MTHFR,HLA-DRB1,CYP1A1,RALBP1,TNF,HSPA1A,PRRC2A,HLA-DQB1,CYP2C8,LTA,POU5F1,ZNRD1-AS1,CYP2A6,HSPA1L,PSORS1C1,ALK,NR1I3
dexamethasone	-5.108	0	NR1I2,CHRM3,KDR,CTLA4,GATA3,VDR,C18orf56,CRISPLD2,PTGDR,BMP7,DOK5,LINC00251,UGT1A1,PYGL,CTNNB1,SERPINE1,TYMS,VEGFA
metformin	-5.138	0	NR1I2,TCF7L2,KCNJ11,NBEA,PRKAG1,PRPF31,SLC2A2,PPARA,PRKAB2,CSMD1,PRKAB1,FMO5,SRR,PRKAG3,SLC29A4,SLC19A3,SLC22A3,PRKAG2,PRKAA2,IL1B,CAPN10,HNF1B,CPA6
spironolactone	-5.379	0	NR1I2,ABCB1,ADD1,ADRB2,ACE,NOS3
tamoxifen	-5.13	0	NR1I2,ZNF423,E2F7,ABCB1,CYP19A1,IGF1R,CYP3A4,PGR,RRAS2,LRMDA,F2,BRCA1,F5,NCOA1,CCNA2,ESR2,CYP1A2,FMO3,FMO1
citalopram	-5.228	0	RORA,COL26A1,CRHR2,DTNBP1,NEDD4L,HTR1B,IL11,GRK5,PAPLN,GRIK2,REEP5,SRP19,ERICH3,RFK,BDNF,GSK3B,METTL21A,FKBP5,GRIA3,CREB1,SERPINE1,GLDC,CACNA1C
nevirapine	-5.116	0	CCHCR1,CYP2C9,CYCSP5,GSTM1,POLR3G,CYP2D6,HCP5,HLA-DRB1,CYP2C19,HLA-DQB1,HLA-C,NAT2,ABCC10,TRAF3IP2,TCF19,CYP1A2
clomipramine	-5.018	0	CACNG2,CYP2C9,AKT1,FCHSD1,ABCB1,HTR1A,RGS4,CYP3A4,HTR1B,CYP2B6,GRIK4,GRIK2,OPRM1,ADGRL3,BDNF,RPTOR,CYP3A5,FKBP5,DRD3,DDIT4,SLC6A4,NEFM,HLA-A,CYP1A2,COMT,CRHR1,EPHX1,CES1
desipramine	-5.041	0	CACNG2,CYP2C9,AKT1,FCHSD1,ABCB1,HTR1A,RGS4,CYP3A4,CYP2B6,CYP2D6,GRIK4,SLC6A2,GRIK2,MC1R,OPRM1,ADGRL3,BDNF,RPTOR,DRD3,DDIT4,SLC6A4,NEFM,HLA-A,CYP1A2,COMT,HTR2A,CRHR1,EPHX1,CES1
lithium	-5.142	0	CACNG2,ABCB1,TPH1,MYO1H,SH2B1,OR52E2,HTR1B,ADCY2,CRY1,ADCY1,EPHX2,OR52J2P,FAM178B,OR52J3,FKBP5,FAM177A1,CREB1,ASIC2,BCR,GRAMD1B,SCN5A,RABEP1
benazepril	-5.895	0	PRCP,AGT,SPTA1,AGTR1
Antiinflammatory agents, non-steroids	-5.455	0	CYP2C9,DRD2,AGT,CTLA4,DBH,HLA-DRB1,OPRM1,PTGS2,CDKN2B-AS1,IL10,BDNF,PTGS1,COMT,HTR2A
avatrombopag	-5.809	0	CYP2C9,F2,F5,PROC,PROS1,SERPINC1
acetaminophen	-5.175	0	CYP2C9,SULT1A4,ABCB1,SULT1E1,PLA2G4A,CD44,CYP2E1,SULT2A1,TLR4,CYP2D6,PLCG1,OPRM1,UGT2B15,CYP2C19,HLA-DQB1,G6PD,TRPV1,UGT1A9,UGT1A6,CYP2A6,NPIPB8,SULT1A3,CYP1A2,COMT,TNFRSF11A
arsenic trioxide	-5.756	0	MT1A,RARA,PML
etanercept	-5.286	0	KLRD1,ATP5F1E,IL6,FCGR2B,NFKB1,ZNF816,HLA-B,GBP6,HLA-DRB1,ALPL,MAP3K1,PTTG1,HLA-E,IL10,EYA4,TNFRSF1B,PSORS1C1,CERS6,CD84,SLCO1C1,NFKBIA
glucocorticoids	-5.219	0	KLRD1,ATP5F1E,ABCB1,NR3C1,NLRP1,TNF,HLA-E,CDH2,FKBP5,CYP17A1,GLCCI1,HSD3B1,CRHR1
infliximab	-5.29	0	KLRD1,ATP5F1E,IL6,FCGR2B,ZNF816,HLA-B,HLA-DRB1,ALPL,HLA-DPB1,HLA-E,IL12B,HLA-DQB1,HLA-C,EYA4,IL1B,TNFRSF1B,CERS6,SLC9A8,IVL,SLCO1C1,NFKBIA
bromperidol	-5.919	0	DRD2,ABCB1
amphetamine	-5.536	0	DRD2,OPRM1,CDH13,SLC6A3
peginterferon alfa-2a	-5.501	0	IL6,IL18,CTLA4,VDR,EGFR,HLA-B,SOCS3,OAS1,C20orf194,CXCL10,MICB,HLA-A,SLC29A1
peginterferon alfa-2b	-5.252	0	IL6,IL18,CARD16,CTLA4,VDR,KIR2DS2,EGFR,HLA-B,SOCS3,OAS1,C20orf194,TUT7,CXCL10,KLRK1,HLA-C,IL21R,IFIT1,MICB,CYP2R1,OASL,SLC28A2,CYP27B1,SLC6A4,CASP1,HLA-A,SLC29A1,HLA-DPA1
ribavirin	-5.084	0	IL6,IL18,CARD16,CTLA4,VDR,EGFR,HLA-B,SOCS3,OAS1,C20orf194,TUT7,KLRK1,HLA-C,IL21R,IFIT1,MICB,CYP2R1,FTO,OASL,SLC28A2,CYP27B1,SLC6A4,BCL2,CASP1,HLA-A,SLC29A1
bupivacaine	-5.796	0	CYB5R3,G6PD
mepivacaine	-5.796	0	CYB5R3,G6PD
sodium nitrite	-5.796	0	CYB5R3,G6PD
lidocaine and tetracaine	-5.796	0	CYB5R3,G6PD
oxymetazoline and tetracaine	-5.796	0	CYB5R3,BCHE,G6PD
methamphetamine	-5.359	0	DAOA,DTNBP1,HTR1A,CYP2D6,BDNF,PICK1,ARRB2,ANKS1B,DRD3,ESR1
radiotherapy	-5.385	0	TP53,KDR,GSTM1,AREG,APEX1,MUTYH,CXCL8,OSGEP,TMEM167A,TANC1,CDH2,CDK1,XRCC1,GSTP1,PRKCE,DDX58
interferons	-5.72	0	IL18,HLA-B,STAT3,BCL2
dopamine	-5.944	0	ADRB1,ADRA1A,ADRA2A,ADRA2C,ADRA1B,ADRA1D,ADRA2B
epinephrine	-5.91	0	ADRB1,ADRA1A,ADRB2,ADRA2A,ADRA2C,ADRA1B,ADRA1D,ADRA2B
isoproterenol	-5.91	0	ADRB1,ADRA1A,ADRB2,ADRA2A,ADRA2C,ADRA1B,ADRA1D,ADRA2B
norepinephrine	-5.717	0	ADRB1,ADRA1A,ADRA2A,ADRA2C,ADRA1B,ADRA1D,COMT,ADRA2B
cetuximab	-5.504	0	TGFA,HBEGF,NRG2,NRAS,BTC,NRG1,GC,NRG3,MGAT4A
panitumumab	-5.504	0	TGFA,HBEGF,NRG2,NRAS,BTC,NRG1,NRG3
Hepatitis vaccines	-5.603	0	IL13,HLA-DRB1,IL4R
Antithyroid Preparations	-5.859	0	HLA-DQA1,HLA-B,HLA-DRB1,HLA-DQB1,FOXF2,EHMT2
Measles vaccines	-5.639	0	HLA-DQA1,HLA-B,HLA-DRB1,TLR3
metoprolol	-5.574	0	LRRC15,OR10P1,PPARA,SLC4A1,ADRA2C,SNX9,ZMAT4,ACE,SLC25A31
chlorthalidone	-5.948	0	AGT,NPPA,MMP3
lisinopril	-5.948	0	AGT,BDKRB2,MMP3
quinapril	-6.676	0	AGT
imidapril	-6.34	0	AGT,BDKRB2
milnacipran	-5.711	0	MDGA2,HTR1A,ADRA2A
paroxetine	-5.279	0	MDGA2,GDNF,HTR1B,REEP5,ADM,SRP19,RPP30,DRD3,HTR7,COMT
flupenthixol	-6.056	0	ABCB1,NFKB1,CYP2D6
amisulpride	-5.407	0	ABCB1,HTR1A,SNAP25,SH2B1,MC4R,ANKS1B,RABEP1
liothyronine	-5.866	0	ABCB1,HTR1B,FKBP5
Celiprolol	-5.572	0	ABCB1,KCNH2,ADRB1,ADRB2,ADRB3,ADRA2A,ADRA2B,ADRA2C
vemurafenib	-5.337	0	ABCB1,CYP3A,CYP3A4,NRAS,HRAS,BRAF,KRAS,CYP1A2
nefazodone	-5.866	0	ABCB1,HTR1B,CYP2D6,FKBP5
probenecid	-5.834	0	ABCB1,G6PD
perindopril	-5.729	0	BDKRB1,AGTR1,TRIB3,G6PD,ACE
anastrozole	-5.234	0	TNFSF11,MAP4K4,CYP19A1,TNFRSF11B,DLG2,PGR,CSMD1,TUBB1,ESR2,ESR1
dabrafenib	-5.816	0	NRAS,HRAS,BRAF,HLA-DRB1,KRAS,G6PD
trametinib	-5.772	0	NRAS,HRAS,BRAF,KRAS,G6PD
encorafenib	-5.756	0	NRAS,HRAS,BRAF,KRAS
fluoxetine	-5.453	0	HTR1B,REEP5,KCNH2,SRP19,GSK3B,FKBP5,HTR7,ACE,SERPINE1,CRHR1
regorafenib	-5.834	0	EGFR,KRAS,VEGFA
ipilimumab	-5.412	0	EGFR,CD274,HLA-A,ALK
clavulanate	-5.85	0	HLA-B,HLA-DRB1,HLA-DQB1
ticlopidine	-5.507	0	HLA-B,CYP2B6,HLA-C,P2RY12
captopril	-5.84	0	AGTR1,ACE
Alpha-adrenoreceptor antagonists	-6.004	0	ADRA1A,ADRA1B,ADRA1D
methoxamine	-6.004	0	ADRA1A,ADRA1B,ADRA1D
phenylephrine	-6.004	0	ADRA1A,ADRA1B,ADRA1D
goserelin	-5.73	0	PGR,ESR2,ESR1
glatiramer acetate	-5.583	0	CLEC16A,EOMES,TGFB1,HLA-DRB1,CCR5,IFNAR1,PVT1
yohimbine	-6.044	0	CYP2D6,ADRA2A,ADRA2C,ADRA2B
dotatate lutenium lu-177	-6.004	0	SSTR4,SSTR2,SSTR3,SSTR5,SSTR1
brimonidine	-6.044	0	ADRA2A,ADRA2C,ADRA2B
ethinyl estradiol / norelgestromin	-5.661	0	MTHFR,F2,F5,PROC,PROS1,SERPINC1
flupirtine	-5.974	0	HLA-DRB1,HLA-DQB1
lusutrombopag	-6.004	0	F2,F5,PROC,PROS1,SERPINC1
abciximab	-5.841	0	FGG,ITGA2B,FGB,ITGB3,FGA
eptifibatide	-5.841	0	FGG,ITGA2B,FGB,ITGB3,FGA
tirofiban	-5.841	0	FGG,ITGA2B,FGB,ITGB3,FGA
drospirenone / ethinyl estradiol	-5.77	0	F5,CYP2C19,PROC,PROS1,SERPINC1
tianeptine	-6.133	0	OPRM1
naloxone	-6.133	0	OPRM1
aflibercept	-6.004	0	VEGFB,VEGFC,VEGFA
estradiol / progesterone	-6.004	0	PROC,PROS1,SERPINC1
synthetic conjugated estrogens, A	-6.004	0	PROC,PROS1,SERPINC1
Parathyroid Hormones And Analogues	-6.524	0	CASR
prasugrel	-5.841	0	P2RY12,NTRK1
Denileukin diftitox	-5.678	0	IL2RA,IL2RB,IL2RG
Alteplase	-5.691	0	PLG,FGA,PLAUR,SERPINE1
Reteplase	-5.691	0	PLG,FGA,PLAUR,SERPINE1
Immune Globulin Human	-5.555	0	FCGR1A,FCGR1B,FCGR2A,FCGR2B,FCGR2C,FCGR3A,FCGR3B,C3,C4A,C4B,C5
Anistreplase	-5.691	0	PLG,FGA,PLAUR,SERPINE1
Insulin Human	-5.299	0	INSR,IGF1R,RB1,CTSD,IDE,PCSK2,CPE,PCSK1,CCN3,LRP2,IGFBP7,SYTL4
Tenecteplase	-5.272	0	PLG,FGA,PLAUR,SERPINE1,SERPINB2,CLEC3B,KRT8,ANXA2,CALR,CANX,LRP1
Desmopressin	-6.004	0	AVPR2,AVPR1A,AVPR1B
Palifermin	-5.508	0	FGFR2,NRP1,FGFR1,FGFR4,FGFR3,HSPG2
Abciximab	-5.146	0	ITGB3,ITGA2B,FCGR3B,C1R,C1QA,C1QB,C1QC,FCGR3A,C1S,FCGR1A,FCGR2A,FCGR2B,FCGR2C,VTN
Drotrecogin alfa	-5.587	0	F8,F5,SERPINE1,THBD,PROS1,CP,F2,PF4,SERPINA5,SERPINB6,GGCX,PROCR
Vasopressin	-6.004	0	AVPR2,AVPR1A,AVPR1B
Insulin Pork	-5.401	0	INSR,IGF1R,IDE,HLA-DQA2,HLA-DQB1,RB1,CTSD,CPE,PCSK2,PCSK1,CCN3,LRP2,IGFBP7,SYTL4
Streptokinase	-6.004	0	PLG,F2R
Antithymocyte immunoglobulin (rabbit)	-5.403	0	CD1A,MR1,ITGAL,CD86,FCGR2B,CD4,ITGB1,ITGAV,ITGB3
Octreotide	-6.004	0	SSTR1,SSTR5,SSTR2
Oxytocin	-6.004	0	OXTR,OXT
Vitamin E	-5.462	0	NR1I2,PRKCB,ALOX5,PRKCA,DGKA,PPP2CB,PPP2CA,SEC14L4,SEC14L3,SEC14L2
Menadione	-5.305	0	GGCX,VKORC1,VKORC1L1,F2,F7,F9,F10,PROC,PROS1,PROZ,NQO2,NQO1,BGLAP
Baclofen	-6.064	0	GABBR1,GABBR2
Amphetamine	-5.175	0	SLC18A2,SLC6A3,CARTPT,TAAR1,SLC6A2,ADRA1A,ADRB1,DRD2,MAOB,SLC6A4,MAOA,SLC18A2
Cevimeline	-6.004	0	CHRM3,CHRM1
Tramadol	-5.528	0	OPRM1,SLC6A2,SLC6A4,HTR2C,OPRK1,OPRD1,GRIN3A,CHRNA7,CHRM3,CHRM1
Succinylcholine	-5.756	0	CHRNA10,CHRNA7,CHRM1,CHRM2,CHRM3
Adapalene	-5.765	0	RARG,RARB,RXRG,RXRB,RARA,RXRA,PTGS2
Midodrine	-6.004	0	ADRA1A,ADRA1B,ADRA1D
Citalopram	-5.804	0	SLC6A4,HRH1,ADRA1A,CHRM1,HTR2C
Eletriptan	-5.938	0	HTR1D,HTR1B,HTR1F,HTR1A,HTR1E,HTR2B,HTR7
Mesalazine	-5.37	0	PTGS2,PTGS1,ALOX5,PPARG,CHUK,IKBKB,MPO
Ziprasidone	-5.906	0	DRD2,HTR2A,DRD1,DRD5,DRD3,DRD4,HTR1A,HTR1B,HTR1D,HTR1E,HTR2C,HTR3A,HTR6,HTR7,HRH1,ADRA1A,ADRA1B,ADRA2A,ADRA2B,ADRA2C,CHRM1,CHRM2,CHRM3,CHRM4,CHRM5
Methysergide	-5.946	0	HTR2B,HTR2C,HTR2A,HTR1A,HTR7,HTR1B,HTR1F,HTR1E
Cabergoline	-5.889	0	DRD2,HTR2B,DRD3,HTR2A,ADRA2B,HTR1D,DRD4,ADRA2A,HTR1A,ADRA2C,DRD5,DRD1,HTR1B,HTR2C,HTR7,ADRA1A,ADRA1B,ADRA1D,ADRB1,ADRB2,DRD1
Ropinirole	-5.941	0	DRD3,DRD2,DRD4,HTR1A,HTR1D,HTR2B,DRD1,DRD5,HTR1B,HTR2A,HTR2C,ADRA2A,ADRA2B,ADRA2C
Amcinonide	-5.919	0	NR3C1,ANXA1
Morphine	-5.808	0	OPRM1,OPRK1,OPRD1,LY96
Dapiprazole	-6.004	0	ADRA1A,ADRA1D,ADRA1B
Bexarotene	-5.829	0	RXRA,RXRB,RXRG
Zolmitriptan	-6.024	0	HTR1B,HTR1D,HTR1F,HTR1A
Codeine	-6.075	0	OPRM1,OPRK1,OPRD1
Dihydroergotamine	-6.054	0	HTR1D,HTR1B,ADRA2A,HTR2B
Amitriptyline	-5.537	0	SLC6A2,SLC6A4,HTR2A,HTR1A,OPRD1,OPRK1,NTRK1,NTRK2,ADRA1A,ADRA1D,ADRA2A,HRH1,CHRM1,CHRM2,CHRM3,CHRM4,CHRM5,KCNQ2,KCNA1,KCND2,KCND3,HRH2,HRH4,SIGMAR1,HTR2C,ADRA1B,HTR7,HTR1D,OPRM1,HTR1B,HTR6,KCNQ3,ADRB1
Hydromorphone	-6.075	0	OPRM1,OPRD1,OPRK1
Ipratropium	-6.171	0	CHRM1,CHRM2,CHRM3
Methadone	-5.359	0	OPRM1,GRIN3A,CHRNA10,OPRD1,HTR3A,LY96,ORM2
Olanzapine	-5.85	0	HTR2A,DRD2,DRD1,DRD5,DRD3,DRD4,HTR1A,HTR1B,HTR1D,HTR1E,HTR2C,HTR3A,HTR6,HTR7,HRH1,ADRA1A,ADRA1B,ADRA2A,ADRA2B,ADRA2C,CHRM1,CHRM2,CHRM3,CHRM4,CHRM5,HTR2B,HTR5A,DRD1,HRH2,HRH4,GABRA1,ADRB1
Metixene	-6.104	0	CHRM1,CHRM4,CHRM5,CHRM2,CHRM3
Terfenadine	-5.79	0	HRH1,KCNH2,CHRM3,CHRM1,CHRM5,CHRM4,CHRM2
Megestrol acetate	-5.756	0	PGR,NR3C1
Buclizine	-6.004	0	HRH1,CHRM1
Clozapine	-5.837	0	DRD2,HTR2A,DRD1,DRD3,DRD4,HTR1A,HTR1B,HTR1D,HTR1E,HTR2C,HTR3A,HTR6,HTR7,HRH1,HRH4,ADRA1A,ADRA1B,ADRA2A,ADRA2B,ADRA2C,CHRM1,CHRM2,CHRM3,CHRM4,CHRM5,CALY,GSTP1
Sucralfate	-6.009	0	FGF2,EGF,FGA,FGB,FGG
Doxylamine	-5.561	0	HRH1,CHRM1,NR1I3
Norepinephrine	-5.466	0	ADRA1A,ADRA1B,ADRA1D,ADRA2A,ADRA2B,ADRA2C,ADRB1,ADRB2,ADRB3,PAH,SLC18A2,SLC18A1
Mirtazapine	-5.74	0	HTR2A,HTR3A,ADRA2A,HTR2C,OPRK1,HRH1,ADRA2C,HTR7,ADRA1A,DRD2,DRD3,SLC6A2,SLC6A4,SLC6A3,HTR2B,DRD1,HRH3,ADRA1A,ADRB1,ADRB2
Thiethylperazine	-5.824	0	DRD2,DRD1,DRD4
Trihexyphenidyl	-6.104	0	CHRM1,CHRM2,CHRM3,CHRM4,CHRM5
Oxyphencyclimine	-6.171	0	CHRM3,CHRM1,CHRM2
Procyclidine	-6.129	0	CHRM1,CHRM2,CHRM4,CHRM3
Phenylephrine	-6.004	0	ADRA1A,ADRA1B,ADRA1D
Sulpiride	-5.562	0	DRD2,DRD3,CA2,CA3
Progesterone	-5.366	0	PGR,ESR1,NR3C2,CYP17A1,OPRK1,NR1I2,ORM1,NR3C1,AR,SHBG
Phenylpropanolamine	-5.682	0	DRD1,ADRB1,ADRB2,ADRA2A
Ardeparin	-6.004	0	SERPINC1,SERPIND1
Loxapine	-5.828	0	DRD2,DRD1,HTR2A,HTR2C,HTR1A,HTR1B,HTR1D,HTR1E,HTR3A,HTR5A,HTR6,HTR7,ADRA1A,ADRA1B,ADRA2A,ADRA2B,ADRA2C,ADRB1,CHRM1,CHRM2,CHRM3,CHRM4,CHRM5,DRD1,DRD3,DRD4,DRD5,HRH1,HRH2,HRH4,SLC6A4,SLC6A2,SLC6A3
Remoxipride	-5.57	0	DRD2,DRD4,DRD3,HTR2A,SIGMAR1
Rosiglitazone	-5.465	0	PPARG,ACSL4,PPARA,PPARD,RXRA,RXRB,RXRG
Pramipexole	-5.941	0	DRD3,DRD2,DRD4,ADRA2B,HTR1A,HTR1D,ADRA2A,HTR1B,HTR2A,HTR2B,HTR2C,ADRA2C,DRD1,DRD5
Promazine	-6.001	0	DRD2,HTR2A,HTR2C,DRD1,DRD4,CHRM4,CHRM2,CHRM3,CHRM1,ADRA1B,CHRM5,ADRA1A,HRH1,ADRA1D
Hyoscyamine	-6.129	0	CHRM1,CHRM2,CHRM3,CHRM4
Cyproheptadine	-5.998	0	HRH1,HTR2A,HTR2C,CHRM1,CHRM2,CHRM3,HTR7
Droperidol	-6.004	0	DRD2,ADRA1A
Imipramine	-5.52	0	SLC6A2,HTR2A,SLC6A4,HRH1,ADRA1A,ADRA1D,CHRM1,CHRM2,CHRM3,CHRM4,CHRM5,KCND2,KCND3,HTR2C,ADRA1B,HTR7,DRD1,DRD2,KCNH2,SLC6A3,HTR1A,HTR6,KCNH1,ORM2
Acitretin	-5.646	0	RXRA,RARA,RARB,RARG,RXRB,RXRG,RBP1
Methscopolamine bromide	-6.171	0	CHRM1,CHRM2,CHRM3
Sodium Tetradecyl Sulfate	-6.004	0	PROC,PROS1
Dronabinol	-6.047	0	CNR1,CNR2
Chlorpromazine	-5.712	0	DRD2,DRD1,HTR1A,HTR2A,ADRA1A,ADRA1B,HRH1,KCNH2,DRD1,DRD3,DRD4,DRD5,HTR2C,HTR2A,ADRA1A,ADRA2A,CHRM1,CHRM3,SMPD1,CALM1,ORM1,HTR6,HTR7,HRH4
Raloxifene	-5.505	0	ESR1,ESR2,SERPINB9,TFF1
Brimonidine	-6.044	0	ADRA2A,ADRA2B,ADRA2C
Darifenacin	-6.104	0	CHRM3,CHRM1,CHRM2,CHRM4,CHRM5
Oxycodone	-6.058	0	OPRM1,OPRK1,OPRD1,ORM1
Haloperidol	-5.747	0	DRD2,DRD1,GRIN2B,HTR2A,DRD3,MCHR1,SLC18A2
Levallorphan	-6.133	0	OPRM1
Tridihexethyl	-6.171	0	CHRM3,CHRM1,CHRM2
Triflupromazine	-5.996	0	DRD1,DRD2,HTR2B,CHRM1,CHRM2
Anisotropine methylbromide	-6.171	0	CHRM1,CHRM2,CHRM3
Alitretinoin	-5.691	0	RARA,RXRA,RARB,RXRB,RARG,RXRG,IGFBP3,PSG5,CYP26C1
Nortriptyline	-5.867	0	SLC6A2,SLC6A4,HTR2A,HTR1A,HRH1,ADRA1A,ADRA1D,CHRM1,CHRM2,CHRM3,CHRM4,CHRM5,HTR2C,HTR6,ADRA1B,ADRA2A,ADRB1,DRD2,PGRMC1
Amoxapine	-5.721	0	SLC6A2,SLC6A4,DRD2,DRD1,ADRA2A,ADRA1A,CHRM1,GABRA1,HTR2A,HTR2C,HTR6,HTR7,DRD3,DRD4,HRH1,ADRA1A,CHRM1,HTR2B,HTR3A,HTR1A,HTR1B,ADRA2A,HRH4,GABRA1,SLC6A3
Lamotrigine	-5.517	0	CACNA1E,SCN2A,ADORA1,ADORA2A,ADRA1A,ADRA2A,ADRB1,DRD1,DRD2,GABRA1,GABRA1,HRH1,OPRK1,CHRM1,HTR2A,HTR3A
Bosentan	-6.004	0	EDNRA,EDNRB
Propranolol	-5.738	0	ADRB1,ADRB2,ADRB3,HTR1A,HTR1B
Fenfluramine	-5.754	0	SLC6A4,HTR2B,HTR2C,HTR2A
Clonidine	-6.024	0	ADRA2A,ADRA2B,ADRA2C,ADRA1A,ADRA1B,ADRA1D
Lisuride	-5.909	0	DRD2,DRD3,DRD4,DRD1,DRD5,HTR1A,HTR1D,HTR2B,HTR2A,HTR2C,HTR1B,ADRA2A,ADRA2B,ADRA2C,HTR7
Fluocinolone acetonide	-5.608	0	NR3C1,ANXA1,ANXA2,ANXA3,ANXA4,ANXA5
Butorphanol	-6.075	0	OPRK1,OPRD1,OPRM1
Rifabutin	-5.919	0	HSP90AA1,HSP90B1
Nicardipine	-5.367	0	CACNA1C,CACNB2,CACNA2D1,CACNA1D,PDE1A,PDE1B,ADRA1A,ADRA1B,ADRA1D,CHRM1,CHRM2,CHRM3,CHRM4,CHRM5,CALM1
Fluphenazine	-5.691	0	DRD2,DRD1,CALM1,AR,HTR2A,HTR2C
Guanabenz	-6.064	0	ADRA2A,ADRA2B
Adenosine	-5.734	0	ADORA2A,ADORA2B,ADORA3,ADORA1
Dextropropoxyphene	-5.746	0	OPRM1,OPRD1,OPRK1,CES1
Trazodone	-5.878	0	HTR2A,HTR2C,SLC6A4,HTR1A,HRH1,ADRA1A,ADRA2A
Epinephrine	-5.895	0	ADRA1A,ADRA1B,ADRB1,ADRB2,ADRA2A,ADRA2B,ADRA1D,TNF
Sumatriptan	-6.024	0	HTR1D,HTR1B,HTR1F,HTR1A
Thioridazine	-5.58	0	DRD2,DRD1,ADRA1A,ADRA1B,HTR2A,KCNH2
Pentosan Polysulfate	-5.678	0	FGF2,FGF1,FGF4
Phentolamine	-6.034	0	ADRA2A,ADRA1A,ADRA1B,ADRA1D
Ergotamine	-5.98	0	HTR1D,HTR1B,HTR2A,DRD2,ADRA1A,ADRA1B,ADRA1D,ADRA2A,ADRA2B,SLC6A2,DRD1,HTR1A,HTR1F,HTR2C,HTR2B
Tizanidine	-6.044	0	ADRA2A,ADRA2B,ADRA2C,NISCH
Tamsulosin	-6.004	0	ADRA1A,ADRA1D,ADRA1B
Sufentanil	-6.075	0	OPRM1,OPRD1,OPRK1
Apomorphine	-5.843	0	DRD3,DRD4,DRD2,ADRA2C,ADRA2B,HTR2C,DRD5,HTR1A,HTR2A,HTR2B,ADRA2A,DRD1,HTR1D,HTR1B,CALY
Paroxetine	-5.933	0	SLC6A4,SLC6A2,HTR2A,CHRM1,CHRM2,CHRM3,CHRM4,CHRM5
Nedocromil	-5.862	0	CYSLTR1,CYSLTR2,FPR1,PTGDR,HSP90AA1
Methoxamine	-6.004	0	ADRA1A,ADRA1B,ADRA1D
Homatropine Methylbromide	-6.104	0	CHRM2,CHRM1,CHRM4,CHRM5,CHRM3
Trimipramine	-5.756	0	SLC6A4,SLC6A2,SLC6A3,HTR2A,HTR1A,ADRA1A,ADRA1B,DRD2,ADRA2B,HRH1,HTR2C,HTR3A,HTR1D,ADRA2A,DRD1,ADRB1,CHRM1
Risperidone	-5.94	0	HTR2A,DRD2,DRD3,DRD4,ADRA1A,ADRA1B,HTR1D,HRH1,ADRA2A,ADRA2B,ADRA2C,HTR2C,HTR1A,DRD1,HTR7
Deferoxamine	-7.004	0	APP
Scopolamine	-5.537	0	CHRM1,SI,CHRM2,CHRM3,CHRM4,CHRM5,CHRNA4,CHRNB2
Etodolac	-5.574	0	PTGS2,PTGS1,RXRA
Epinastine	-5.844	0	HRH1,HRH2,ADRA1A,ADRA2A,HTR2A,HTR7
Mometasone	-5.756	0	NR3C1,PGR
Benzquinamide	-6.088	0	HRH1,CHRM4,CHRM1,CHRM5,CHRM2,CHRM3
Olopatadine	-5.673	0	HRH1,S100A1,S100A12,S100B,S100A13,S100A2
Alprostadil	-5.824	0	PTGER2,PTGER1,PTGDR2
Propiomazine	-6.001	0	HRH1,HTR2A,HTR2C,DRD2,DRD1,DRD4,ADRA1A,ADRA1B,ADRA1D,CHRM3,CHRM5,CHRM2,CHRM4,CHRM1
Cryptenamine	-6.104	0	CHRM2,CHRM1,CHRM3,CHRM4,CHRM5
Tolazoline	-5.934	0	ADRA1A,ADRA2A,HRH1,HRH2,ADRA2C,ADRA2B
Tazarotene	-5.678	0	RARA,RXRB,RARG,RARB
Fenoldopam	-5.884	0	DRD5,DRD1,ADRA2B,ADRA2C,ADRA2A,ADRA1B,ADRA1D,ADRA1A
Alfentanil	-6.133	0	OPRM1
Dicyclomine	-6.255	0	CHRM1,CHRM2
Minaprine	-5.376	0	MAOA,HTR2B,HTR2A,HTR2C,ACHE,SLC6A4,DRD1,DRD2,CHRM1
Tropicamide	-6.129	0	CHRM4,CHRM1,CHRM2,CHRM3
Fentanyl	-6.015	0	OPRM1,OPRD1,OPRK1,ABCB1
Enprofylline	-5.287	0	PDE4A,PDE4B,ADORA2B,ADORA1,ADORA2A,ADORA3
Brompheniramine	-6.088	0	HRH1,CHRM1,CHRM2,CHRM3,CHRM4,CHRM5
Loperamide	-5.6	0	OPRM1,OPRD1,OPRK1,CACNA1A,POMC,CALM1,NR1I3
Dobutamine	-5.744	0	ADRB1,ADRB2,ADRA1A,ESR1
Nalbuphine	-6.075	0	OPRK1,OPRM1,OPRD1
Cysteamine	-6.004	0	SST,NPY2R
Pseudoephedrine	-5.48	0	SLC6A2,SLC6A3,ADRA1A,ADRA2A,SLC6A4,ADRB2,ADRB1,NFATC1,TNF,ATF1,IL2
Levorphanol	-6.075	0	OPRM1,OPRD1,OPRK1
Benzphetamine	-5.711	0	SLC18A2,ADRA2A,ADRA1A,SLC6A3
Alprenolol	-5.651	0	ADRB1,ADRB2,HTR1A,ADRB3
Flupentixol	-5.896	0	DRD2,HTR2A,DRD1,ADRA1A,CHRM1
Remifentanil	-6.075	0	OPRM1,OPRD1,OPRK1
Ondansetron	-5.738	0	HTR3A,HTR4,OPRM1,HTR1A,HTR1B
Dinoprostone	-5.788	0	PTGER2,PTGER1,PTGER3,PTGER4,PTGDR2
Almotriptan	-6.044	0	HTR1B,HTR1D
Buprenorphine	-6.058	0	OPRM1,OPRK1,OPRD1,OPRL1
Phenoxybenzamine	-5.832	0	ADRA1A,ADRA2A,ADRA2C,ADRA2B,CALM1,ADRB2,ADRA1B,ADRA1D
Etretinate	-5.753	0	RARA,RXRA,RARB,RXRG,RXRB,RARG
Misoprostol	-5.643	0	PTGER3,PTGER2,PTGER4
Mesoridazine	-6.004	0	HTR2A,DRD2
Maprotiline	-6.011	0	SLC6A2,HRH1,CHRM1,CHRM2,CHRM3,CHRM4,CHRM5,ADRA1A,HTR2A,HTR2C,HTR7,DRD2,ADRA2A
Oxymetazoline	-6.024	0	ADRA1A,ADRA2A,ADRA2C,ADRA2B,ADRA1B,ADRA1D
Acetylsalicylic acid	-5.55	0	PTGS1,PTGS2,AKR1C1,PRKAA1,EDNRA,IKBKB,TP53,HSPA5,RPS6KA3,NFKBIA,NFKB2
Naratriptan	-6.024	0	HTR1D,HTR1B,HTR1F,HTR1A
Rizatriptan	-6.031	0	HTR1D,HTR1B,HTR1F
Hydrocodone	-6.069	0	OPRM1,OPRD1
Norgestimate	-5.782	0	PGR,ESR1,AR
Pindolol	-5.738	0	ADRB1,ADRB2,HTR1A,HTR1B,ADRB3
Apraclonidine	-6.044	0	ADRA2A,ADRA1A,ADRA2B
Ramelteon	-6.004	0	MTNR1A,MTNR1B
Glycopyrronium	-6.171	0	CHRM1,CHRM3,CHRM2
Dopamine	-5.238	0	DRD2,DRD1,DRD5,DRD3,DRD4,SLC6A3,DBH,HTR1A,HTR7,DRD1,SLC6A2,SLC6A4,HTR3A,HTR3B,SOD1,SLC18A2
Neomycin	-6.524	0	CASR
Frovatriptan	-6.044	0	HTR1D,HTR1B
Minocycline	-5.377	0	IL1B,ALOX5,MMP9,VEGFA,CASP1,CASP3,CYCS
Bethanechol	-6.129	0	CHRM2,CHRM1,CHRM3,CHRM4
Amlexanox	-5.567	0	S100A12,S100A13,IL3,FGF1
Irbesartan	-5.919	0	AGTR1,JUN
Tolterodine	-6.104	0	CHRM3,CHRM2,CHRM5,CHRM1,CHRM4
Carphenazine	-5.643	0	DRD2,DRD1,DRD5
Thalidomide	-5.752	0	CRBN,TNF,NFKB1,FGFR2,PTGS2,ORM1
Ergoloid mesylate	-5.734	0	DRD1,ADRA1A,ADRB1,HTR1A
Ibuprofen	-5.406	0	PTGS2,PTGS1,BCL2,THBD,FABP2,PPARG,CFTR,PPARA,GP1BA,S100A7
Oxybutynin	-6.171	0	CHRM3,CHRM2,CHRM1
Acetophenazine	-5.767	0	DRD2,DRD1,AR
Isoprenaline	-5.766	0	ADRB1,ADRB2,ADRB3,MAPK1,PIK3R1,PIK3R2,PIK3R3,SOD1
Promethazine	-5.894	0	HRH1,DRD2,CHRM1,CHRM2,CHRM3,CHRM4,CHRM5,ADRA1A,HTR2A,CALM1,HRH2
Diphenhydramine	-6.255	0	HRH1,CHRM2
Tegaserod	-5.869	0	HTR4,HTR2B,HTR2C,HTR2A
Diphenoxylate	-6.069	0	OPRM1,OPRD1
Pilocarpine	-6.129	0	CHRM3,CHRM1,CHRM2,CHRM4
Levocabastine	-6.004	0	HRH1,NTSR2
Heparin	-5.591	0	SERPINC1,F10,SELP,FGFR4,FGF4,FGF19,FGFR1,FGF1,FGFR2,FGF2,PF4,HGF
Carvedilol	-5.499	0	ADRB1,ADRA1A,NDUFC2,ADRB2,VEGFA,NPPB,GJA1,KCNH2,VCAM1,ADRA1D,ADRA1B,ADRA2C,ADRA2B,ADRA2A,SELE,HIF1A,KCNJ4
Doxepin	-5.85	0	HRH1,HRH2,SLC6A2,SLC6A4,HTR2A,HTR2B,HTR2C,CHRM1,CHRM2,CHRM3,CHRM4,CHRM5,ADRA1A,ADRA1B,ADRA1D,HTR1A,ADRA2A,ADRA2B,ADRA2C,DRD2,HTR6,HRH4,KCNH2
Flavoxate	-6.255	0	CHRM2,CHRM1
Nefazodone	-5.573	0	HTR2A,HTR2C,SLC6A4,HTR1A,SLC6A2,SLC6A3,ADRA1B,ADRA2A,ADRA1A,KCNH2
Desipramine	-5.864	0	SLC6A2,SLC6A4,HTR2A,ADRB2,ADRB1,SMPD1,HRH1,ADRA1A,CHRM1,CHRM2,CHRM3,CHRM4,CHRM5,HTR1A,HTR2C,DRD2,ADRA2A
Arsenic trioxide	-5.81	0	IKBKB,TXNRD1,JUN,CCND1,MAPK3,MAPK1,AKT1,CDKN1A,HDAC1,PML
Escitalopram	-5.604	0	SLC6A4,SLC6A3,SLC6A2,ADRA1A,CHRM1,HRH1
Naloxone	-5.719	0	OPRM1,OPRD1,OPRK1,CREB1,ESR1,TLR4,CES1
Domperidone	-6.004	0	DRD2,DRD3
Pergolide	-5.952	0	DRD2,DRD3,DRD4,HTR1A,HTR2B,HTR2A,HTR1D,ADRA2B,ADRA2A,ADRA2C,DRD5,DRD1,HTR1B,HTR2C,ADRA1A,ADRA1B,ADRA1D
Oxymorphone	-6.069	0	OPRM1,OPRD1
Bromocriptine	-5.925	0	DRD2,DRD3,HTR1D,ADRA2A,HTR1A,ADRA2C,ADRA2B,HTR2B,DRD4,HTR2A,HTR1B,HTR2C,DRD5,DRD1,ADRA1A,ADRA1B,ADRA1D,HTR7
Dezocine	-6.111	0	OPRM1,OPRK1
Ketamine	-5.55	0	GRIN3A,TACR1,DRD2,OPRD1,SLC6A2,OPRK1,OPRM1,CHRM1,HTR2A,HTR1A,HTR3A,CHRNA7,BCHE,NOS1
Quetiapine	-5.909	0	HTR2A,DRD2,HTR1A,HTR1B,HTR1D,HTR1E,HTR2C,HTR3A,HTR6,HTR7,DRD1,DRD5,DRD3,DRD4,HRH1,ADRA1A,ADRA1B,ADRA1D,ADRA2A,ADRA2B,ADRA2C,CHRM1,CHRM2,CHRM3,CHRM4,CHRM5
Diphenidol	-6.171	0	CHRM1,CHRM3,CHRM2
Levodopa	-5.788	0	DRD1,DRD5,DRD2,DRD3,DRD4
Aripiprazole	-5.906	0	HTR2A,DRD2,HTR1A,HTR1B,HTR1D,HTR1E,HTR2C,HTR3A,HTR6,HTR7,DRD1,DRD5,DRD3,DRD4,HRH1,ADRA1A,ADRA1B,ADRA2A,ADRA2B,ADRA2C,CHRM1,CHRM2,CHRM3,CHRM4,CHRM5
Chlorprothixene	-6.001	0	DRD2,DRD1,DRD3,HTR2A,HTR2B,HTR2C,HRH1,CHRM1,CHRM2,CHRM3,CHRM4,CHRM5
Clomipramine	-5.579	0	SLC6A4,HTR2A,HTR2B,HTR2C,SLC6A2,GSTP1
Docetaxel	-5.161	0	TUBB1,BCL2,MAP2,MAP4,MAPT,NR1I2
Dasatinib	-5.356	0	ABL1,SRC,EPHA2,LCK,YES1,KIT,PDGFRB,STAT5B,ABL2,FYN,BTK,NR4A3,BCR,CSK,EPHA5,EPHB4,FGR,FRK,HSPA8,LYN,MAPK14,PPAT
Lapatinib	-5.834	0	EGFR,ERBB2
Paliperidone	-5.94	0	HTR2A,DRD2,HRH1,ADRA1A,ADRA1B,DRD4,HTR1D,DRD3,HTR2C,ADRA2A,ADRA2B,ADRA2C,HTR1A,DRD1,HTR7
Mecasermin	-5.686	0	IGF1R,IGFBP3,INSR,IGF2R
Bevantolol	-5.714	0	ADRB1,ADRB2,ADRA1A
Glucosamine	-5.704	0	MMP9,NFKB2,TNF,IFNG
Pipecuronium	-5.673	0	CHRNA2,CHRM2,CHRM3
Tasosartan	-6.004	0	AGTR1,AGTR2
Penbutolol	-5.807	0	ADRB1,ADRB2,HTR1A,HTR1B
Ephedra	-5.155	0	SLC6A3,SLC6A2,ADRA2A,ADRA2B,ADRA2C,MAOA,MAOB,ADRB1,ADRB2,ADRB3,SLC6A4,SLC18A2,SLC18A1
Calcium	-5.153	0	CACNA1C,ATP2C1,TNNC2,TNNC1,SPTBN1,S100B,CAST,COMP,CALM1,AOC1,S100A13,ALPP,S100A8,S100A9,S100A2,CP,BMP4,MGP,PCDH19,PDCD6
Yohimbine	-5.863	0	ADRA2A,ADRA2B,ADRA2C,HTR1A,HTR1B,HTR1D,DRD2,DRD3,HTR2A,HTR2C,KCNJ1,HTR2B
Bezafibrate	-5.608	0	PPARA,PPARD,PPARG,NR1I2,RXRA,RXRB,RXRG
Methotrimeprazine	-5.98	0	DRD2,DRD1,DRD5,DRD3,DRD4,HTR2A,HTR2C,HRH1,CHRM1,CHRM2,CHRM3,CHRM4,CHRM5,ADRA1A,ADRA1B,ADRA1D,ADRA2A,ADRA2B,ADRA2C
Danazol	-5.746	0	ESR1,AR,PGR,GNRHR,GNRHR2,CCL2
Clenbuterol	-5.633	0	ADRB2,ADRB1,ADRB3,NGF,TNF
Tiotropium	-6.104	0	CHRM3,CHRM1,CHRM2,CHRM4,CHRM5
Pranlukast	-5.789	0	CYSLTR1,TNF,IL5,RNASE3,NFKB1,MUC2
Oxybenzone	-5.756	0	PGR,AR,ESR1,ESR2
3-Methylthiofentanyl	-6.075	0	OPRM1,OPRD1,OPRK1
Dimethylthiambutene	-6.069	0	OPRM1,OPRD1
Diamorphine	-5.746	0	OPRM1,OPRK1,OPRD1,CES1
Midomafetamine	-5.604	0	SLC6A4,SLC18A2,SLC6A3,HTR2A,HTR2B,HTR2C,SLC6A2
Etorphine	-5.921	0	OPRM1,OPRD1,OPRK1,OPRL1,TRIM13,POMC
Carfentanil	-6.075	0	OPRM1,OPRD1,OPRK1
4-Bromo-2,5-dimethoxyphenethylamine	-6.004	0	HTR2C,HTR2A
Diprenorphine	-5.765	0	OPRM1,OPRD1,OPRK1,TRIM13
Dihydromorphine	-5.905	0	OPRM1,OPRD1,OPRK1,TRIM13,POMC
3-Methylfentanyl	-6.075	0	OPRM1,OPRD1,OPRK1
Dextroamphetamine	-5.619	0	SLC18A2,SLC6A2,SLC6A3,TAAR1,ADRA1A,ADRA1B
Phendimetrazine	-6.004	0	ADRA1A,SLC6A2,ADRA1B
Solifenacin	-6.104	0	CHRM3,CHRM1,CHRM2,CHRM4,CHRM5
Zinc	-5.257	0	BDKRB1,MGMT,ALDOA,EEF1A1,ENO1,GAPDHS,NME1,P4HB,PDIA3,PRDX1,PSPH,TPI1,TUFM,ESR1,IL3,MT2A,CCS,HDAC1,HDAC4,MPG,SEMG1,SOD1,HDAC8,SIVA1,GLRA1,MDM2,INS,UTRN,ASPA,S100A8,S100A9,MMP9,TP73,S100A2,TP53,MT3,PDCD6,DAND5,MT1A,A1BG,A2M,AGT,AHSG,APCS,APOA1,APOA2,APOA4,APOBR,APOE,APOL1,C1QB,C1QC,C1R,C1S,C3,C4B,C4BPA,C4BPB,C5,BRCC3,C8A,C8B,C8G,CFB,CFH,CFI,CLU,CP,CPN1,CPN2,DCD,DSP,F12,F13B,F2,FCN3,FGA,FN1,GSN,HBA1…
Periciazine	-5.856	0	DRD1,ADRA2A,ADRA1B,AR
Acepromazine	-5.914	0	DRD2,DRD1,HTR2A,HTR1A,ADRA1A,ADRA1B
Molindone	-6.004	0	DRD2,HTR1A,HTR2A,CHRM1
Pipotiazine	-5.869	0	DRD2,DRD1,HTR2A,HTR1A
Thioproperazine	-5.914	0	DRD2,DRD1,HTR2A,HTR1A,ADRA1A,ADRA1B
Thiothixene	-5.824	0	DRD2,DRD1,HTR2A
Zuclopenthixol	-5.867	0	DRD1,DRD5,DRD2,ADRA1A,ADRA2A,HTR2A,HRH1
Isopropamide	-6.004	0	CHRM3,CHRM4
Genistein	-5.192	0	ESR2,TOP2A,PTK2B,NCOA1,ESR1,NCOA2,ESRRB,ESRRA,NR1I2,AKT1,GPER1,CYP1B1,SHBG
Staurosporine	-5.425	0	LCK,PIM1,ITK,SYK,MAPKAPK2,GSK3B,CSK,CDK2,PIK3CG,PDPK1,PRKCQ,ZAP70,CHRM1
Indirubin-3'-Monoxime	-5.696	0	CDK5,CDK1,GSK3B,CDK5R1,CDK2,AHR
Olomoucine	-6.088	0	CDK2,CDK5,CDK1,MAPK1
Hexane-1,6-Diol	-5.782	0	HRAS,NR3C1,PLA2G1B
L-methionine (R)-S-oxide	-7.004	0	APP
O2-Sulfo-Glucuronic Acid	-5.562	0	FGF1,HGF,HS3ST3A1
Flufenamic Acid	-5.345	0	PTGS2,PTGS1,AKR1C3,AR,PPARA,PPARG
6-O-Cyclohexylmethyl Guanine	-5.834	0	CDK2,CCNA2
Geldanamycin	-5.839	0	HSP90AB1,HSP90AA1,HSP90B1
Phosphonothreonine	-5.482	0	RHO,PRKACA,PRKACB,CDK7,S100A11,MAPK12,PRKCQ,AURKA,MAPK1
2,6,8-Trimethyl-3-Amino-9-Benzyl-9-Methoxynonanoic Acid	-5.571	0	PPP1CA,PPP2R1A,PPP2CA,PPP2R5C,PPP2R2A
gamma-Aminobutyric acid	-5.629	0	GATM,GABBR1,GABBR2
Vorinostat	-5.434	0	HDAC1,HDAC2,HDAC3,HDAC6,HDAC8
Colforsin	-5.84	0	ADCY2,GNAS,ADCY5,CFTR
Terlipressin	-6.004	0	AVPR2,AVPR1B,AVPR1A
Resveratrol	-5.385	0	NQO2,CSNK2A1,PTGS1,PTGS2,ALOX15,ALOX5,AHR,PI4K2B,ITGA5,ITGB3,APP,SNCA,ESR1,MTNR1A,MTNR1B,CLEC14A,NR1I2,NR1I3,SLC2A1,CBR1,PPARA,PPARG,AKT1,KHSRP,YARS1
Purvalanol	-5.506	0	CDK4,MAPK1,MAPK3,CDK2,SRPK2
Phthalic Acid	-5.702	0	ESR1,PGR,ESR2,PPARA,PPARD,PPARG,RXRA,RXRB,RXRG
Hymenialdisine	-5.891	0	CDK5,CDK1,CDK2
1-Tert-Butyl-3-(4-Chloro-Phenyl)-1h-Pyrazolo[3,4-D]Pyrimidin-4-Ylamine	-5.678	0	LCK,LYN,SRC
Triethyl Phosphate	-6.834	0	TP53
SU9516	-5.891	0	CDK5,CDK1,CDK2
Lpc-Ether	-5.718	0	GM2A,PLA2G1B
Doconexent	-5.686	0	PPARA,PPARG,RXRA,RXRB,RXRG,SREBF1
Radicicol	-5.604	0	HSP90AB1,HSP90B1,DLAT,PDK3
Alsterpaullone	-5.891	0	CDK5,CDK1,GSK3B
Quercetin	-5.045	0	HCK,PIK3CG,UGT3A1,ATP5F1A,ATP5F1B,ATP5F1C,PIM1,HIBCH,STK17B,ESR1,ESR2,NQO2,AHR,CYP1B1,ACTB,CSNK2A1,CSNK2B,EIF3F,HSP90AA1,HSPA2,RUVBL2,SF3B3,UBA1,SHBG,CBR1,CEBPB,NR1I2
Guanosine-5'-Diphosphate	-5.12	0	ADSS1,TUFM,EIF2S3,GNAI1,GNAT1,RAB9A,NME1,RHEB,CDC42,ARF1,EEF2,RAP2A,EFL1,ARL1,RAN,RAB7A,IRGC,GSPT1,RAB5A,HRAS,EEF1A1,RHOA,ARF4,TGM2,GMDS,RAB11A,RALA,ARL5B,TGM3,RAB8B,ARF6,ARL3,NME2,RAC1,SAR1B,ARL5A
SB220025	-6.256	0	MAPK14,MAPK1
Arecoline	-6.004	0	CHRM1,CHRM3
1-Hydroxy-2-Amino-3-Cyclohexylpropane	-5.84	0	REN,PSAP
Niflumic Acid	-5.416	0	PLA2G1B,PTGS2,CLCNKA,PTGS1,PLA2G4A,UGT1A9
2-(1,1-DIMETHYLETHYL)9-FLUORO-3,6-DIHYDRO-7H-BENZ[H]-IMIDAZ[4,5-F]ISOQUINOLIN-7-ONE	-5.624	0	JAK2,DAPK3,JAK1,JAK3,TYK2
Nimesulide	-5.919	0	PTGS2,PLA2G2E,LTF
Purvalanol A	-5.73	0	SRC,CSNK1G3,RPS6KA1
Lysergic acid diethylamide	-5.824	0	HTR1A,HTR2B,HTR6
Rapacuronium	-6.506	0	CHRM2
Mepenzolate	-6.004	0	CHRM1,CHRM3
Dapoxetine	-6.031	0	HTR1A,HTR1B,HTR2C
Bifeprunox	-6.004	0	DRD2,HTR1A
Vapreotide	-6.004	0	SSTR2,SSTR5,TACR1
Tesmilifene	-5.919	0	ABCB1,HRH1
Flibanserin	-6.004	0	HTR1A,HTR2A,DRD4
Iloperidone	-5.856	0	HTR2A,DRD2,DRD1,DRD3,DRD4,HTR1A,HTR6,HTR7,ADRA1A,HRH1,ADRA2C
Lofexidine	-5.934	0	ADRA2A,ADRA1A,HTR1A,HTR7,HTR2C,HTR1D
IGN311	-5.834	0	EGFR,ERBB2
Peptide YY (3-36)	-6.004	0	NPY2R,NPY1R,NPY5R,NPY4R
SGS-742	-6.064	0	GABBR1,GABBR2
YSIL6	-5.944	0	TNF,IL6
AT7519	-5.834	0	CDK1,CDK2
Obinepitide	-6.004	0	NPY4R,NPY2R
V1003	-6.111	0	OPRK1,OPRM1
OBE101	-6.004	0	HRH1,HRH3
Tiomolibdate ion	-7.004	0	APP
LY2140023	-6.004	0	GRM2,GRM3
XL844	-5.834	0	CHEK2,CHEK1
CAD106	-7.004	0	APP
SF1126	-5.839	0	PIK3R1,PIK3R2,PIK3R3,PRKDC,MTOR
HE3286	-6.141	0	NFKB1,NFKB2
Pracinostat	-5.584	0	HDAC1,HDAC2,HDAC3,HDAC6
Ronacaleret	-6.524	0	CASR,ADGRF1
Rotigotine	-5.849	0	DRD3,DRD4,DRD5,DRD2,DRD1,HTR1A,ADRA2B
Vandetanib	-5.417	0	VEGFA,EGFR,PTK6,TEK,RET
SR-123781A	-6.004	0	SERPINC1,F2R
Histamine	-5.889	0	HRH1,HRH2,HRH3,HRH4,SLC18A2
AZD 3355	-6.834	0	TP53
Emricasan	-5.578	0	CASP1,CASP3,CASP7
Talmapimod	-5.556	0	MAPK14,TNF,IL1B,MT-CO2
ABT-510	-6.02	0	FGF2,HGF,VEGFA,CXCL8
P54	-6.141	0	NFKB2,NFKB1
PH-284	-6.004	0	AVPR1A,AVPR1B
OPC-28326	-6.004	0	HTR2B,ADRA2C,ADRA2B
NOX-700	-6.141	0	NFKB2,NFKB1
R450	-6.004	0	ADRA1A,ADRA1B,ADRA1D
SGN-30	-6.141	0	NFKB1,NFKB2
MDX-018	-6.378	0	CXCL8
Custirsen	-6.039	0	ESR1,NFKB2,NFKB1
Epicept NP-1	-6.025	0	OPRM1,HTR2A,HTR2B,HTR2C,ADRA1A,ADRA1B,ADRA1D,ADRA2A,ADRA2B,ADRA2C,HRH1,OPRL1
AMD-070	-6.1	0	CXCR4,CCR5
LI-301	-6.069	0	OPRM1,HTR1A
Atiprimod	-5.944	0	IL6,TNF
BL-1020	-6.004	0	DRD2,HTR2A
NPS-2143	-6.524	0	CASR
CRx-139	-5.661	0	TNF,IL6,CRP,IL10
ALKS 27	-6.104	0	CHRM1,CHRM2,CHRM3,CHRM4,CHRM5
ACP-104	-6.004	0	CHRM1,DRD2,DRD3
Andrographolide	-5.91	0	TNF,IL1B,IL6,NFKB2,NFKB1
Thrombomodulin Alfa	-6.004	0	F2,F5
LGD-1550	-5.717	0	RARA,RARB,RARG,JUN
Mito-4509	-7.004	0	APP
Edonerpic	-7.004	0	APP
Varlitinib	-5.834	0	ERBB2,EGFR
PPL-100	-5.671	0	SERPING1,SERPINA5,SERPINA1
Cariprazine	-6.004	0	DRD3,DRD2,HTR1A,HTR2B,HTR2A,HRH1
AV-412	-5.834	0	EGFR,ERBB2
SNX-5422	-5.756	0	HSP90AA1,HSP90AB1
Tapinarof	-5.903	0	IL12B,IL2,IL6,CXCL8
NXN-188	-5.641	0	NOS1,HTR1B,HTR1D
Sertindole	-5.686	0	DRD2,HTR2A,HTR2C,HTR6,KCNH2,ADRA1A,ADRA1B,ADRA1D
Mianserin	-5.828	0	ADRA2A,HTR2A,HTR2C,HRH1,SLC6A2,SLC6A4,HRH4,HTR1A,ADRA2C,HTR2B,HTR1F,ADRA2B,DRD3,OPRK1,SLC6A3,HTR7,DRD2,HTR6,ADRA1A,DRD1
Pizotifen	-6.048	0	CHRM1,CHRM2,CHRM3,HTR2A,HTR2B,HTR2C,HTR1A,HTR1B,HTR1D,HRH1,ADRA1A,ADRA1B,ADRA1D,ADRA2A,ADRA2B,ADRA2C
Rimonabant	-6.004	0	CNR1,GPR55
Seliciclib	-5.731	0	CDK1,CDK2,MAPK3,MAPK1,CDK7,CDK9,CSNK1E
Icatibant	-5.84	0	BDKRB2,ANPEP
Lasofoxifene	-5.867	0	ESR1,ESR2,CNR2
Tapentadol	-5.647	0	OPRM1,SLC6A2,OPRK1,OPRD1,HTR3A,SLC6A4
Silodosin	-6.004	0	ADRA1A,ADRA1B,ADRA1D
Asenapine	-5.862	0	DRD2,HTR2A,HTR1A,HTR1B,HTR2B,HTR2C,HTR5A,HTR6,HTR7,ADRA2A,ADRA2B,ADRA2C,ADRA1A,DRD1,DRD3,DRD4,HRH1,HRH2,ADRB1,ADRB2
Ocaperidone	-6.015	0	DRD2,HRH1,ADRA1A,ADRA1B,ADRA2A,ADRA1D,ADRA2B,ADRA2C,HTR2A,HTR2B,HTR2C
Nalmefene	-6.075	0	OPRM1,OPRK1,OPRD1
Lanoteplase	-5.263	0	PLAUR,FGA,KLK1,LAMA5,F10,FN1,SERPINB2,CLEC3B,KRT8,ANXA2,LAMB1,LAMC1,LAMA1,CALR,CANX,LRP1,LAMA3
Amelubant	-6.004	0	LTB4R2,LTB4R
Droxidopa	-5.662	0	ADRA1A,ADRA1B,ADRA1D,ADRA2A,ADRA2B,ADRA2C,ADRB1,ADRB2,ADRB3,PAH
Sitaxentan	-6.004	0	EDNRA,EDNRB
Sulodexide	-6.004	0	SERPIND1,SERPINC1
Alvimopan	-6.075	0	OPRM1,OPRK1,OPRD1
Amisulpride	-5.869	0	DRD2,DRD3,HTR7,HTR2A
Ambrisentan	-6.004	0	EDNRA,EDNRB
Dotarizine	-5.754	0	HTR2A,HTR1A,CACNA1A,HTR2C
Sarizotan	-6.004	0	HTR1A,DRD2,DRD3
Enrasentan	-6.004	0	EDNRA,EDNRB
Sumanirole	-6.004	0	DRD2,DRD3,DRD4
Enzastaurin	-5.862	0	PRKCB,AURKB,AURKA,CDK15,CHEK1,CHEK2,AKT1,PIK3R1
Deramciclane	-6.004	0	HTR2A,HTR2C
Ertiprotafib	-5.537	0	PTPN1,IKBKB,PPARA,PPARG
Tezosentan	-6.004	0	EDNRA,EDNRB
Pazopanib	-5.332	0	FLT1,KDR,FLT4,PDGFRA,PDGFRB,KIT,FGFR3,ITK,FGF1,SH2B3
Agomelatine	-6.004	0	HTR2C,MTNR1A,MTNR1B
Bosutinib	-5.379	0	BCR,ABL1,LYN,HCK,SRC,CDK2,MAP2K1,MAP2K2,MAP3K2,CAMK2G
Perifosine	-6.064	0	AKT1,MAPK1,PRKCA
Pasireotide	-6.004	0	SSTR1,SSTR2,SSTR3,SSTR5
Esmirtazapine	-6.044	0	HRH1,HTR2A,ADRA2A
Xylometazoline	-6.024	0	ADRA1A,ADRA2A,ADRA2B,ADRA1B,ADRA1D,ADRA2C
Betahistine	-6.004	0	HRH1,HRH3
Fesoterodine	-6.104	0	CHRM3,CHRM4,CHRM1,CHRM2,CHRM5
Naphazoline	-6.064	0	ADRA1A,ADRA2A
Norelgestromin	-5.839	0	PGR,ALB,AR
Buserelin	-5.734	0	LHCGR,GNRHR
Ketobemidone	-5.808	0	OPRM1,OPRK1,OPRD1,GRIN1
Hexocyclium	-6.129	0	CHRM1,CHRM2,CHRM3,CHRM4
Lanreotide	-6.004	0	SSTR2,SSTR5
Methylnaltrexone	-6.111	0	OPRM1,OPRK1
2',5'-DIDEOXY-ADENOSINE 3'-MONOPHOSPHATE	-5.895	0	GNAS,ADCY2,ADCY5
3-(3-FLUORO-4-HYDROXYPHENYL)-7-HYDROXY-1-NAPHTHONITRILE	-5.677	0	ESR2,NCOA1
N,N-DIMETHYL-4-(4-PHENYL-1H-PYRAZOL-3-YL)-1H-PYRROLE-2-CARBOXAMIDE	-6.678	0	MAPK1
(2S,3S,4E,6E,8S,9S)-3-amino-9-methoxy-2,6,8-trimethyl-10-phenyldeca-4,6-dienoic acid	-5.834	0	PPP2R5C,PPP2CA,PPP2R1A
[5-HYDROXY-2-(4-HYDROXYPHENYL)-1-BENZOFURAN-7-YL]ACETONITRILE	-5.729	0	ESR2,NCOA1,ESR1
N-(3-cyclopropyl-1H-pyrazol-5-yl)-2-(2-naphthyl)acetamide	-5.834	0	CCNA2,CDK2
N-BENZYL-4-[4-(3-CHLOROPHENYL)-1H-PYRAZOL-3-YL]-1H-PYRROLE-2-CARBOXAMIDE	-6.341	0	MAPK1,MAPK10
O6-CYCLOHEXYLMETHOXY-2-(4'-SULPHAMOYLANILINO) PURINE	-5.834	0	CCNA2,CDK2
4-(4-HYDROXYPHENYL)-1-NAPHTHALDEHYDE OXIME	-5.677	0	NCOA1,ESR2
5-phenyl-1H-indazol-3-amine	-6.019	0	JAK2
N-cyclopropyl-4-pyrazolo[1,5-b]pyridazin-3-ylpyrimidin-2-amine	-5.834	0	CCNA2,CDK2
6-PHENYL[5H]PYRROLO[2,3-B]PYRAZINE	-5.919	0	CDK5,CDK5R1
Anisomycin	-5.315	0	RPL10L,RPL13A,RPL23,RPL15,RPL19,RPL23A,RSL24D1,RPL26L1,RPL8,RPL37,RPL3,RPL11,SNU13
4-{5-[(Z)-(2-IMINO-4-OXO-1,3-THIAZOLIDIN-5-YLIDENE)METHYL]FURAN-2-YL}BENZOIC ACID	-5.834	0	CCNA2,CDK2
N-[4-(2,4-DIMETHYL-THIAZOL-5-YL)-PYRIMIDIN-2-YL]-N',N'-DIMETHYL-BENZENE-1,4-DIAMINE	-5.834	0	CDK2,CCNA2
4-[4-(2,3-DIHYDRO-1,4-BENZODIOXIN-6-YL)-3-METHYL-1H-PYRAZOL-5-YL]-6-ETHYLBENZENE-1,3-DIOL	-5.756	0	HSP90AB1,HSP90AA1
(3AS,4R,9BR)-2,2-DIFLUORO-4-(4-HYDROXYPHENYL)-1,2,3,3A,4,9B-HEXAHYDROCYCLOPENTA[C]CHROMEN-8-OL	-5.756	0	ESR1,ESR2
N-[4-(3-BROMO-PHENYLAMINO)-QUINAZOLIN-6-YL]-ACRYLAMIDE	-5.756	0	SRC,EGFR
Indeglitazar	-5.579	0	NCOA1,PPARA,PPARD,PPARG
Farnesyl diphosphate	-5.311	0	FNTA,FNTB,KRAS,FDPS,GGPS1,RABGGTA,RABGGTB
(3R,5Z,8S,9S,11E)-8,9,16-TRIHYDROXY-14-METHOXY-3-METHYL-3,4,9,10-TETRAHYDRO-1H-2-BENZOXACYCLOTETRADECINE-1,7(8H)-DIONE	-6.678	0	MAPK1
5-(2-PHENYLPYRAZOLO[1,5-A]PYRIDIN-3-YL)-1H-PYRAZOLO[3,4-C]PYRIDAZIN-3-AMINE	-6.678	0	MAPK1
2-chloro-5-nitro-N-phenylbenzamide	-5.88	0	NCOA2,PPARG,RXRA
8-(6-BROMO-BENZO[1,3]DIOXOL-5-YLSULFANYL)-9-(3-ISOPROPYLAMINO-PROPYL)-ADENINE	-5.756	0	HSP90AB1,HSP90AA1
(1aR,8S,13S,14S,15aR)-5,13,14-trihydroxy-3-methoxy-8-methyl-8,9,13,14,15,15a-hexahydro-6H-oxireno[k][2]benzoxacyclotetradecine-6,12(1aH)-dione	-6.678	0	MAPK1
dimethyl (1R,4S)-5,6-bis(4-hydroxyphenyl)-7-oxabicyclo[2.2.1]hepta-2,5-diene-2,3-dicarboxylate	-5.755	0	ESR1,NCOA2
Wortmannin	-5.715	0	PIK3CG,PLK1,PIK3R1,PIK3CA
4-(4-methoxy-1H-pyrrolo[2,3-b]pyridin-3-yl)pyrimidin-2-amine	-5.834	0	CDK2,CCNA2
4-METHYL-5-{(2E)-2-[(4-MORPHOLIN-4-YLPHENYL)IMINO]-2,5-DIHYDROPYRIMIDIN-4-YL}-1,3-THIAZOL-2-AMINE	-5.834	0	CCNA2,CDK2
6-CYCLOHEXYLMETHYLOXY-2-(4'-HYDROXYANILINO)PURINE	-5.834	0	CCNA2,CDK2
N-[2-(2-methyl-1H-indol-3-yl)ethyl]thiophene-2-carboxamide	-5.499	0	ARPC1B,ACTR2,ACTR3,ARPC2,ARPC3,ARPC4,ARPC5
(2S)-2-(3-bromophenyl)-3-(5-chloro-2-hydroxyphenyl)-1,3-thiazolidin-4-one	-5.499	0	ARPC1B,ACTR2,ACTR3,ARPC2,ARPC3,ARPC4,ARPC5
4-(6-CYCLOHEXYLMETHOXY-9H-PURIN-2-YLAMINO)--BENZAMIDE	-5.834	0	CCNA2,CDK2
1-(9-ethyl-9H-carbazol-3-yl)-N-methylmethanamine	-6.834	0	TP53
2-Amino-1-methyl-6-phenylimidazo(4,5-b)pyridine	-5.755	0	ESR1,NCOA2
2-[(2,4-DICHLOROBENZOYL)AMINO]-5-(PYRIMIDIN-2-YLOXY)BENZOIC ACID	-5.88	0	PPARG,NCOA2,RXRA
Puromycin	-5.315	0	RPL10L,RPL13A,RPL23,RPL15,RPL19,RPL23A,RSL24D1,RPL26L1,RPL8,RPL37,RPL3,RPL11
(2R)-2-({9-(1-methylethyl)-6-[(4-pyridin-2-ylbenzyl)amino]-9H-purin-2-yl}amino)butan-1-ol	-5.834	0	CDK2,CCNA2
2-(3-AMINO-2,5,6-TRIMETHOXYPHENYL)ETHYL 5-CHLORO-2,4-DIHYDROXYBENZOATE	-5.841	0	HSP90AB1,HSP90B1
[4-({5-(AMINOCARBONYL)-4-[(3-METHYLPHENYL)AMINO]PYRIMIDIN-2-YL}AMINO)PHENYL]ACETIC ACID	-5.969	0	MAPK1,INSR,IRS1
(3AR,6R,6AS)-6-((S)-((S)-CYCLOHEX-2-ENYL)(HYDROXY)METHYL)-6A-METHYL-4-OXO-HEXAHYDRO-2H-FURO[3,2-C]PYRROLE-6-CARBALDEHYDE	-5.844	0	PSMA1,PSMA2,PSMA3,PSMA4,PSMA5,PSMA6,PSMA7,PSMB1,PSMB2,PSMB3,PSMB4,PSMB5,PSMB6,PSMB7
4-[5-(4-FLUORO-PHENYL)-2-(4-METHANESULFINYL-PHENYL)-3H-IMIDAZOL-4-YL]-PYRIDINE	-6.256	0	MAPK14,MAPK1
1-[4-(AMINOSULFONYL)PHENYL]-1,6-DIHYDROPYRAZOLO[3,4-E]INDAZOLE-3-CARBOXAMIDE	-5.834	0	CCNA2,CDK2
tributylstannanyl	-5.902	0	NCOA2,RXRA
9-amino-5-(2-aminopyrimidin-4-yl)pyrido[3',2':4,5]pyrrolo[1,2-c]pyrimidin-4-ol	-5.834	0	CDK2,CCNA2
Dimetindene	-6.255	0	HRH1,CHRM2
Bopindolol	-5.738	0	ADRB1,ADRB2,HTR1A,HTR1B,ADRB3
Cinitapride	-5.824	0	HTR1A,HTR2A,HTR4
Nadroparin	-5.614	0	SERPINC1,SELP,FOS,MYC
Lurasidone	-5.934	0	DRD2,HTR2A,HTR7,HTR1A,ADRA2C,ADRA2A
Ellagic Acid	-5.109	0	CA1,CA2,CA3,CA4,CA5A,CA5B,CA6,CA7,CA9,CA12,CA14,CSNK2A1,PRKACA,PRKCA,PRKCB,SYK,SQLE
Cholecystokinin	-6.008	0	CCKAR,RAF1,MAPK3,EGF,PRKCB,CCKBR
Ulipristal	-5.782	0	PGR,NR3C1,AR
Ruxolitinib	-5.965	0	JAK1,JAK2
Ocriplasmin	-6.004	0	FN1,A2M,SERPINF2
Carfilzomib	-5.911	0	PSMB5,PSMB8,PSMB1,PSMB9,PSMB2,PSMB10
Arbaclofen	-6.064	0	GABBR1,GABBR2
Arbaclofen Placarbil	-6.064	0	GABBR1,GABBR2
Regorafenib	-5.351	0	FLT1,KDR,FLT4,KIT,PDGFRA,PDGFRB,FGFR1,FGFR2,TEK,DDR2,NTRK1,EPHA2,RAF1,BRAF,MAPK11,FRK,ABL1,RET
Aclidinium	-6.104	0	CHRM1,CHRM2,CHRM3,CHRM4,CHRM5
Ponatinib	-5.376	0	ABL1,BCR,KIT,RET,TEK,FLT3,FGFR1,FGFR2,FGFR3,FGFR4,LCK,SRC,LYN,KDR,PDGFRA
Dimethyl fumarate	-6.2	0	KEAP1,RELA
Aleglitazar	-5.729	0	PPARA,PPARG,NCOA1
Afatinib	-5.782	0	EGFR,ERBB2,ERBB4
Perospirone	-6.004	0	HTR2A,DRD2,HTR1A,HRH1,DRD4,ADRA1A
Macitentan	-6.004	0	EDNRA,EDNRB
Inositol nicotinate	-6.044	0	HCAR3,HCAR2
Butriptyline	-5.671	0	SLC6A4,HRH1,HTR2A
Suvorexant	-6.004	0	HCRTR1,HCRTR2
Atosiban	-6.004	0	OXTR,AVPR1A,AVPR1B,AVPR2
Vortioxetine	-5.504	0	SLC6A4,HTR3A,HTR7,HTR1B,HTR1A,ADRB1
Tasimelteon	-6.004	0	MTNR1A,MTNR1B
Umeclidinium	-6.104	0	CHRM1,CHRM2,CHRM3,CHRM4,CHRM5
Lenvatinib	-5.339	0	FLT1,KDR,FLT4,FGFR1,FGFR2,FGFR3,FGFR4,KIT
Nintedanib	-5.384	0	FLT1,KDR,FLT4,FGFR1,FGFR2,FGFR3,FLT3,LCK,LYN,SRC
Trimebutine	-5.45	0	OPRM1,CACNA1C,KCNMA1,CACNA1G,CHRM1,CHRM2,CHRM3,CHRM4
Somatostatin	-6.004	0	SSTR1,SSTR2,SSTR3,SSTR4,SSTR5
Aurothioglucose	-6.004	0	ADCY1,ADCY2,ADCY5
Brexpiprazole	-6.004	0	HTR1A,DRD2,HTR2A,ADRA2C,ADRA1B
Florbetapir (18F)	-7.004	0	APP
Flutemetamol (18F)	-7.004	0	APP
Dosulepin	-5.97	0	HTR1A,HTR2A,HRH1,CHRM1,CHRM2,CHRM3,CHRM4,CHRM5,ADRA2A,ADRA1A,SLC6A2,SLC6A4
Etoperidone	-6.024	0	ADRA1A,ADRA2A,DRD2,CHRM1,HTR2A,HTR2C
Lorpiprazole	-5.857	0	HTR2A,HTR2C,ADRA1A,ADRA2A,HRH1,SLC6A4
Cirazoline	-6.034	0	ADRA1A,ADRA1B,ADRA1D,ADRA2A
Arotinolol	-5.714	0	ADRB1,ADRB2,ADRA1A
AS-8112	-6.004	0	DRD2,DRD3
Pholcodine	-6.075	0	OPRM1,OPRK1,OPRD1
Limaprost	-5.734	0	PTGER1,PTGER2,PTGER3,PTGER4
Dexibuprofen	-5.369	0	PTGS2,PTGS1,BCL2,THBD,PLAT,FABP2,PPARG,CFTR,SLC15A1,PPARA,GP1BA,S100A7
Polaprezinc	-5.556	0	TNF,IL6,IL3,FLT1,NGF,PDGFRB,HSP90AA1,HSP90AB1
Blonanserin	-6.004	0	DRD2,DRD3,HTR2A
Zotepine	-5.567	0	DRD1,DRD2,HTR2A,HTR6,HTR7,SLC6A2,SLC6A4
Imidafenacin	-6.171	0	CHRM1,CHRM2,CHRM3
Eluxadoline	-6.075	0	OPRM1,OPRD1,OPRK1
Morniflumate	-5.669	0	ALOX5,PTGS2,LTB4R,TBXA2R
Pipamperone	-5.951	0	DRD2,HTR2A,ADRA1A,DRD4,DRD1,DRD3,HTR2B,ADRA2A
Butylscopolamine	-6.255	0	CHRM3,CHRM2
Setiptiline	-6.064	0	ADRA2A,HTR1A
Kappadione	-5.575	0	F2,F7,F9,F10,PROC,GGCX,PROS1
Foreskin fibroblast (neonatal)	-5.509	0	IL6,FLT1,IL1R1,TGFBR2,FGF1,IFNG,FGFR2,CSF2RA,PDGFRB,TGFB1,TNF
Foreskin keratinocyte (neonatal)	-5.593	0	FGF1,EGFR,CSF2RA,IL1B,IL6,IFNG,FGFR2,PDGFRA,TGFBR2,TGFB1,TNF,VEGFA
Homosalate	-5.782	0	PGR,AR,ESR1
Calcium Citrate	-4.962	0	CASR,CALR,CIB1,PDCD6,SRI,CHP1,SPARC,CANX,FBN2,S100B,CASQ2,RGN,PEF1,S100A6,TPT1,CIB2,S100A13,CASQ1,NUCB1,NUCB2,CALM1,FBN3,GCA,CADPS,CALM2,CALM3,S100A16,CALB2,CAPS,CADPS2,CALR3,NRXN1,NCS1
Turpentine	-6.678	0	MAPK1
Racepinephrine	-5.861	0	ADRA1A,ADRA1B,ADRA2A,ADRA2B,ADRA2C,ADRB1,ADRB2,ADRA1D,ADRB3
Opium	-6.075	0	OPRD1,OPRK1,OPRM1
Omega-3 fatty acids	-5.543	0	PPARG,PPARA,SREBF1
Homatropine	-6.104	0	CHRM1,CHRM2,CHRM3,CHRM4,CHRM5
Enzacamene	-5.756	0	PGR,AR,ESR2,ESR1
Thonzylamine	-6.088	0	HRH1,CHRM1,CHRM2,CHRM3,CHRM4,CHRM5
Dihydroergocornine	-5.824	0	HTR1A,ADRB1,ADRA1A
Dihydro-alpha-ergocryptine	-5.824	0	DRD2,DRD1,DRD3
DL-Methylephedrine	-5.864	0	ADRB1,ADRA2A,ADRA1A,ADRB1
Thrombin	-5.782	0	F2R,F2RL3,F11,F13A1,F13B,FGA,FGB,FGG,F5,F8
Prothrombin	-5.922	0	FGA,FGB,F13A1,CPB2
Human Thrombin	-5.718	0	F5,F8,F11,F13A1,F13B,FGA,FGB,FGG
Thrombin Alfa	-5.718	0	F11,F8,F5,F13A1,F13B,FGA,FGB,FGG
Gestrinone	-5.552	0	SHBG,PGR,NR3C1,AR,GNRHR,ESR1
Naldemedine	-6.075	0	OPRM1,OPRD1,OPRK1
Baricitinib	-5.668	0	JAK1,JAK2,PTK2B,JAK3
Leukotriene D4	-6.004	0	CYSLTR1,CYSLTR2
Binimetinib	-5.645	0	IL6,TNF,IL1B,MAP3K1,MAP2K2
Pardoprunox	-6.004	0	DRD2,DRD3,DRD4,HTR1A
Tetrahydropalmatine	-5.734	0	DRD1,DRD2
Dilmapimod	-5.755	0	TNF,IL1B,IL6
Sarpogrelate	-6.004	0	HTR2C,HTR2A
Telcagepant	-5.643	0	CALCA,CALCB,CALCRL
Brigatinib	-5.468	0	ALK,EGFR,ABL1,IGF1R,FLT3,INSR,MET,ERBB4,ERBB2
Propiverine	-5.949	0	CHRM1,CHRM2,CHRM3,CHRM4,CHRM5,CACNA1C,ADRA1A
Piribedil	-6.004	0	DRD2,DRD3
Sparsentan	-6.34	0	AGT,EDNRA
Phenethyl Isothiocyanate	-5.057	0	ACTA2,ACTB,ATP5F1B,ATP5ME,ATP5MG,CYB5B,DIABLO,FBXO41,HNRNPF,HNRNPK,HSPA4,HSPB1,HSPE1,HSPH1,MT-ND1,NUDC,PAPPA,PSMA3,PSMC3,RANBP1,S100A10,SF3A3,SMARCE1,SUCLG2,TPD52L2,TPM1,TPM3,TPM4,TUBA1A,TUBA3C,TUBA4A,TUBB1,TUBB2A,TUBB3,TUBB4B,TXN,UCHL1,USP14,VCP,VIM,YWHAB,YWHAE,YWHAH,YWHAQ,YWHAZ
Ibalizumab	-6.02	0	CD4,CCR5,CXCR4
Etelcalcetide	-6.524	0	CASR
Leukotriene B4	-5.895	0	LTB4R,LTB4R2,PPARA
Tiapride	-6.028	0	DRD2,DRD3,HTR1A,ADRA1A,ADRA2A
Protein S human	-5.671	0	F5,F10,PROC
Anti-inhibitor coagulant complex	-5.718	0	F10,F2,FGA,FGB,F13A1,F5,F8,F7
Dihydroergocristine	-5.734	0	HTR1A,ADRB1,ADRA1A,DRD1
Glycyrrhizic acid	-5.713	0	HSD11B1,TNF,CASP3,NFKB2,LPL
Ulixertinib	-6.341	0	MAPK3,MAPK1
Fish oil	-5.524	0	DGAT2,PTGS2,FFAR4,CACNA1C,NFKB2,SREBF1,PPARA,PPARG,PPARD
Lutetium Lu 177 dotatate	-6.004	0	SSTR2,SSTR1,SSTR3,SSTR4,SSTR5
alpha-Tocopherol succinate	-5.462	0	SEC14L4,SEC14L3,SEC14L2,NR1I2,PRKCB,ALOX5,PRKCA,DGKA,PPP2CB,PPP2CA
D-alpha-Tocopherol acetate	-5.462	0	SEC14L4,SEC14L3,SEC14L2,NR1I2,PRKCB,ALOX5,PRKCA,DGKA,PPP2CB,PPP2CA
5-methoxy-N,N-dimethyltryptamine	-6.004	0	HTR1A,HTR2A
SC-236	-5.919	0	PTGS2,NFKB2
Loxicodegol	-6.075	0	OPRM1,OPRD1,OPRK1
Aripiprazole lauroxil	-5.906	0	DRD2,HTR1A,HTR2A,HTR1B,HTR1D,HTR1E,DRD1,DRD5,DRD3,DRD4,HTR2C,HTR3A,HTR6,HTR7,HRH1,ADRA1A,ADRA1B,ADRA2A,ADRA2B,ADRA2C,CHRM1,CHRM2,CHRM3,CHRM4,CHRM5
Zinc acetate	-5.257	0	BDKRB1,MGMT,ALDOA,EEF1A1,ENO1,GAPDHS,NME1,P4HB,PDIA3,PRDX1,PSPH,TPI1,TUFM,ESR1,IL3,MT2A,CCS,HDAC1,HDAC4,MPG,SEMG1,SOD1,HDAC8,SIVA1,GLRA1,MDM2,INS,UTRN,ASPA,S100A8,S100A9,MMP9,TP73,S100A2,TP53,MT3,PDCD6,DAND5,MT1A,A1BG,A2M,AGT,AHSG,APCS,APOA1,APOA2,APOA4,APOBR,APOE,APOL1,C1QB,C1QC,C1R,C1S,C3,C4B,C4BPA,C4BPB,C5,BRCC3,C8A,C8B,C8G,CFB,CFH,CFI,CLU,CP,CPN1,CPN2,DCD,DSP,F12,F13B,F2,FCN3,FGA,FN1,GSN,HBA1…
Ferrous gluconate	-5.141	0	TFRC,EGLN1,HDAC8,AHSP,HBA1,FXN,FTH1,FEN1,NEIL1,NEIL2,POLB,CP,TF
Ferrous succinate	-5.141	0	TFRC,EGLN1,HDAC8,AHSP,HBA1,FXN,FTH1,FEN1,NEIL1,NEIL2,POLB,CP,TF
Ferrous ascorbate	-5.141	0	TFRC,EGLN1,HDAC8,AHSP,HBA1,FXN,FTH1,FEN1,NEIL1,NEIL2,POLB,CP,TF
Aluminium phosphate	-5.462	0	TF,ATP1A1,KLK1,APP
Zinc chloride	-5.257	0	BDKRB1,MGMT,ALDOA,EEF1A1,ENO1,GAPDHS,NME1,P4HB,PDIA3,PRDX1,PSPH,TPI1,TUFM,ESR1,IL3,MT2A,CCS,HDAC1,HDAC4,MPG,SEMG1,SOD1,HDAC8,SIVA1,GLRA1,MDM2,INS,UTRN,ASPA,S100A8,S100A9,MMP9,TP73,S100A2,TP53,MT3,PDCD6,DAND5,MT1A,A1BG,A2M,AGT,AHSG,APCS,APOA1,APOA2,APOA4,APOBR,APOE,APOL1,C1QB,C1QC,C1R,C1S,C3,C4B,C4BPA,C4BPB,C5,BRCC3,C8A,C8B,C8G,CFB,CFH,CFI,CLU,CP,CPN1,CPN2,DCD,DSP,F12,F13B,F2,FCN3,FGA,FN1,GSN,HBA1…
Segesterone acetate	-5.782	0	PGR,AR,NR3C1
Lypressin	-6.004	0	AVPR1A,AVPR2,AVPR1B
corticosteroids	-5.231	0.01	ST13,NR1I2,ZNF432,HDAC1,ABCB1,DCAF4,ITPA,FCER2,FKBP5,TAAR6,TBX21
tipiracil / trifluridine	-5.834	0.01	ERBB2,KRAS
carboplatin	-4.976	0.01	ERBB2,ATAT1,NR1I2,SLC19A1,PTEN,MUCL3,MTR,ACSS2,FNTB,OR4D6,NRAS,DDX53,EGFR,HCP5,MTHFR,CDSN,GSTT1,TNF,MAP3K1,PPP1R18,OPRM1,ALDH1A1,ATP7B,PIK3CA,PRRC2A,HLA-C,TIGD1,SCN10A,GSR,DSCAM,EIF4E2,UGT1A1,CYP3A5,C6orf15,TRIM5,DOCK8,ETS2,MSH5,SERPINC1,SLC31A1,SLCO1B3,PSORS1C1,GPX5,XYLT2,XRCC1,ERBB3,VEGFA,SERPINA5,RNF8,SOX10,RAF1,MAD1L1
trastuzumab	-5.192	0.01	ERBB2,PGR,MTHFR,PIK3CA,FCGR2A,FCGR3A,ESR2,PPCDC,ERBB3,RNF8,ESR1
gemcitabine	-4.978	0.01	ERCC1,ATAT1,CAMK4,NT5C,NT5C1A,WWOX,MUCL3,PRB2,SLC29A2,KLC3,FHL2,ACSS2,OR4D6,NRAS,DDX53,ALOX5AP,HCP5,CDSN,TENT4A,CDC5L,MTHFD1,TNF,PPP1R18,PRRC2A,CYP2C8,ALG10,BTRC,HLA-C,UBASH3B,CD3EAP,DCP1B,PPP1R13L,C6orf15,ESR2,SLCO1B1,FKBP5,DOCK8,ETS2,MSH5,PPCDC,SERPINC1,PSORS1C1,GPX5,XYLT2,XRCC1,MS4A2,SERPINA5,SH2D5,BAZ2B,RAF1
antipsychotics	-5.014	0.01	LEPR,CLCN6,CYP3A43,KCNE1,ZNF804A,HTR1A,CYP3A,NRXN1,FAAH,CCL2,GRM3,CACNA2D3,GRIK3,SLC1A3,SNAP25,GNB3,ADCY2,ADRA2A,CACNG3,MTHFR,CACNB2,CACNA1E,MC4R,CACNA1B,NRG1,PI4KA,DGKB,CHRM4,HSPG2,IL1B,SLC1A4,SLC18A2,RGS2,CACNB4,SLC6A4,ACE,NEFM,CYP1A2,IBA57,BDNF-AS,GABRB1,GABRG3
doxycycline	-5.599	0.01	NR1I2,ABCB1,ESR1
MAO inhibitors	-5.016	0.01	CACNG2,CYP2C9,AKT1,FCHSD1,ABCB1,HTR1A,RGS4,CYP3A4,CYP2B6,CYP2D6,GRIK4,GRIK2,OPRM1,CYP2C19,ADGRL3,BDNF,RPTOR,DRD3,DDIT4,SLC6A4,NEFM,HLA-A,CYP1A2,COMT,HTR2A,CRHR1,EPHX1,CES1
doxepin	-4.979	0.01	CACNG2,CYP2C9,AKT1,FCHSD1,ABCB1,HTR1A,RGS4,CYP3A4,CYP2B6,GRIK4,GRIK2,KCNH2,OPRM1,CYP2C19,ADGRL3,BDNF,RPTOR,DRD3,DDIT4,SLC6A4,NEFM,HLA-A,CYP1A2,COMT,HTR2A,CRHR1,EPHX1,CES1
fluticasone/salmeterol	-5.67	0.01	ZNF432,CHRM2
salbutamol	-5.187	0.01	ZNF432,THRB,CLOCK,COL22A1,IGF2R,NCOA3,PAPPA2,SLC24A4,COL2A1,ADCY9,VEGFA
clozapine	-5.027	0.01	CYP3A43,ABCG2,MIR1264,ITIH3,GCG,DTNBP1,HTR1A,GSTM1,CYP3A,FAAH,NFIB,SH2B1,CYP3A4,CCKBR,AOC1,HLA-B,OXT,MTHFR,MIR1912,GSTT1,HLA-DRB3,MC4R,HTR3A,C3,GFRA2,UGT1A1,SLC6A3,HNMT,GRIN2B,FKBP5,NTRK2,SLC6A4,NQO2,EPM2A,HTR2A,RABEP1,GLP1R,TBC1D1
capecitabine	-4.984	0.01	SLC19A1,ABCG2,PTEN,TP53,CD96,ABCB1,REV3L,UMPS,CYP19A1,C18orf56,AREG,ADCY2,ADGRG7,CYP1A1,PTGS2,SSU72,NSUN3,KRAS,CES1P1,UGT1A1,MGAT4A,ZMIZ1,SLC22A7,DLG5,UPB1,EXO1,SELE,CES1
rituximab	-5.372	0.01	GSTA1,IL6,ABCB1,CYBA,TGFB1,FCGR2A,FCGR3A,CXCL13,IL2,CXCL12,NCF4,MS4A1
lidocaine / prilocaine	-5.796	0.01	CYB5R3,G6PD
dapsone	-5.46	0.01	CYB5R3,CYP3A4,HLA-B,HLA-DRB1,HLA-A
stavudine	-5.547	0.01	SAMHD1,HLA-B,TNF
bucindolol	-5.734	0.01	ADRB1,ADRA2C
brivanib	-5.345	0.01	KDR,FGFR1OP2,FGFR3P1,FGFR3,FGFR1,FGFR2,FGFRL1,FGFR1OP,FGFR4
amlodipine	-5.245	0.01	AGT,ABCB1,NPPA,RYR3,NOS1AP,CACNA1C
paliperidone	-5.4	0.01	ABCB1,SH2B1,MC4R,ERBB4,RABEP1,ADCK1
crizotinib	-5.38	0.01	ABCB1,MET,ROS1,ALK
mycophenolate mofetil	-5.142	0.01	ABCB1,HUS1,TNF,CES2,CYP2C8,IL10,IMPDH2,SLCO1B1,IL12A,UGT1A7,CES1
naproxen	-5.834	0.01	ABCB1,PTGS2
cannabinoids	-5.611	0.01	FAAH,OPRM1
enalapril	-5.371	0.01	CYP3A4,ADRB2,BDKRB2,ACE
egfr inhibitors	-5.839	0.01	NRAS,EGFR,PIK3R1
nivolumab	-5.389	0.01	BRAF,EGFR,CD274,ALK
sulfamethoxazole / trimethoprim	-5.445	0.01	HLA-B,G6PD,HLA-C,NAT2
Angiotensin II Antagonists	-5.601	0.01	ADRB2,F5,NOS3
drotrecogin alfa	-5.734	0.01	DRD1,F5
pitavastatin	-6.038	0.01	HLA-DRB1
alpha-MSH	-6.463	0.01	POMC
ranibizumab	-6.106	0.01	CXCL8,CCT3
maraviroc	-6.196	0.01	CCR5
Glucagon	-5.643	0.01	GCGR,GLP2R,GLP1R
Aldesleukin	-5.678	0.01	IL2RB,IL2RA,IL2RG
Cetrorelix	-5.734	0.01	GNRHR,LHCGR
Trastuzumab	-5.195	0.01	ERBB2,EGFR,C1R,C1QA,C1QB,C1QC,C1S,FCGR1A,FCGR2A,FCGR2B,FCGR2C,FCGR3B,FCGR3A
Basiliximab	-5.156	0.01	IL2RA,IL2RB,FCGR1A,FCGR3A,FCGR2A,FCGR2B,FCGR2C,FCGR3B,C1S,C1R,C1QA,C1QB,C1QC
Muromonab	-5.098	0.01	CD3D,CD3E,CD3G,CD247,FCGR3B,C1R,C1QA,C1QB,C1QC,FCGR3A,C1S,FCGR1A,FCGR2A,FCGR2B,FCGR2C
Coagulation Factor IX (Recombinant)	-5.29	0.01	F10,F11,F7,F8,F2,LRP1,GGCX
Becaplermin	-5.569	0.01	PDGFRB,PDGFRA,A2M
Daclizumab	-5.177	0.01	IL2RA,IL2RB,FCGR3B,C1R,C1QA,C1QB,C1QC,FCGR3A,FCGR1A,FCGR2A,FCGR2B,FCGR2C
Aspartame	-5.671	0.01	TRPV1,TAS1R2,TAS1R3
ATP	-4.982	0.01	ABL2,ABCB1,ABCG1,ABCC2,ABCA1,ACSS2,ALK,NAE1,PRKAA1,ARAF,ACVRL1,ACSL1,NT5C2,GET3,ABCC9,AKT1,GRK2,APAF1,ACSS1,ACVR1B,ACVR1,ABCB11,ASNS,CDK15,SLC25A4,ABCC8,ASS1,AFG3L2,GRK3,AMHR2,TNK2,ABL1,ADCY1,ABCC6,ABCC4,ABCC1,CFTR,PIK3CA,CSNK2A1,CSNK2B,P2RY11,PPP5C
Ramipril	-5.84	0.01	ACE,BDKRB1
Benzatropine	-5.671	0.01	CHRM1,SLC6A3,HRH1
Desogestrel	-5.756	0.01	PGR,ESR1
Alfuzosin	-5.504	0.01	ADRA1A,ADRA1B,ADRA1D,KCNH2
Treprostinil	-5.532	0.01	PTGIR,PPARD,P2RY12
Sorafenib	-5.255	0.01	BRAF,RAF1,FLT4,KDR,FLT3,PDGFRB,KIT,FGFR1,RET,FLT1
Meperidine	-5.274	0.01	OPRK1,GRIN1,GRIN2B,GRIN2A,GRIN2C,GRIN2D,CHRM1,OPRM1,SLC6A3,SLC6A2,SLC6A4,CES1
Gallamine Triethiodide	-5.306	0.01	CHRM2,ACHE,CHRNA2,CHRM1,CHRM5
Nabilone	-6.047	0.01	CNR2,CNR1
Buspirone	-6.004	0.01	HTR1A,DRD2
Atropine	-5.332	0.01	CHRM1,CHRM2,CHRM3,CHRM4,CHRM5,GLRA1,CHRNA4,CHRNB2
Fenoprofen	-5.526	0.01	PTGS2,PTGS1,PPARA,PPARG
Fluticasone propionate	-5.549	0.01	NR3C1,PGR,PLA2G4A,NR3C2
Labetalol	-5.714	0.01	ADRB1,ADRB2,ADRA1A
Sulindac	-5.321	0.01	PTGS2,PTGS1,AKR1B1,MAPK3,PPARD,PTGDR2,AKR1B10
Candoxatril	-5.676	0.01	MME,ACE
Dexmedetomidine	-6.125	0.01	ADRA2A
Sulfasalazine	-5.178	0.01	ALOX5,PTGS2,PTGS1,PPARG,CHUK,IKBKB,SLC7A11,ACAT1,TBXAS1,PLA2G1B
Methantheline	-5.734	0.01	CHRM1,HRH2
Telmisartan	-5.919	0.01	AGTR1,PPARG
Cinacalcet	-6.524	0.01	CASR
Guanfacine	-6.064	0.01	ADRA2A,ADRA2B
Melatonin	-5.222	0.01	MTNR1A,MTNR1B,ESR1,RORB,CALM1,MPO,EPX,CALR,ASMT,NQO2
Arbutamine	-5.534	0.01	ADRB1,ADRB2,ADRB3
Dinoprost Tromethamine	-5.734	0.01	PTGFR,PTGIR
Mivacurium	-5.673	0.01	CHRNA2,CHRM2,CHRM3,BCHE
Dexamethasone	-5.393	0.01	NR3C1,NR0B1,ANXA1,NOS2,NR1I2
Sunitinib	-5.193	0.01	PDGFRB,FLT1,KIT,KDR,FLT4,FLT3,CSF1R,PDGFRA
Mephentermine	-5.734	0.01	ADRA1A,ADRB1
Aluminium	-5.462	0.01	TF,ATP1A1,KLK1,APP
Drospirenone	-5.505	0.01	PGR,NR3C2,AR
Ethylmorphine	-6.133	0.01	OPRM1
M-Cresol	-6.116	0.01	INS
5'-Guanosine-Diphosphate-Monothiophosphate	-5.528	0.01	ARF6,TGM3,RAB11A
Benzophenone	-5.756	0.01	ESR1,ESR2
Cyclo-Tetrametavanadate	-6.758	0.01	C3
Heparin Disaccharide Iii-S	-6.111	0.01	CCL5
Alpha-Hydroxy-Beta-Phenyl-Propionic Acid	-5.198	0.01	RPL10L,RPL13A,RPL23,RPL15,RPL19,RPL23A,RSL24D1,RPL26L1,RPL8,RPL37,RPL3,RPL11,SNU13,CPA1
Compound 19	-5.592	0.01	PTPN1,ESR1
4-(2,4-Dimethyl-1,3-thiazol-5-yl)-N-[4-(trifluoromethyl)phenyl]-2-pyrimidinamine	-5.834	0.01	CDK2,CCNA2
Ricinoleic Acid	-5.699	0.01	CNR1,CNR2,TRPV1
Acetylcholine	-5.422	0.01	ACHE,CHRM1,CHRM2,CHRM3,CHRM4,CHRNA7
Alvocidib	-5.323	0.01	CDK2,CDK5,CDK9,CDK1,CDK6,EGFR,CDK4,CDK8,CDK7,PYGM,PYGB,PYGL
N,O6-Disulfo-Glucosamine	-5.44	0.01	FGF2,FGF1,HS3ST3A1,HGF,ANXA5
Phosphoaminophosphonic Acid-Adenylate Ester	-5.186	0.01	EPHB2,CFTR,VCP,TRPM7,KIF1A,CCT3,SRPK2,MAPK12,GALK1,RAD51,GSK3B,DTYMK,IGF1R,PIM1,HK1,LCK,CSNK2A1,EPHA2,MAPK10,KIF2C,ITPKA,TOP2B,GSS,PFKFB4,DAPK1,ACTA1
Aniracetam	-5.504	0.01	HTR2A,DRD2,GRIA2,GRIA3
5-iodotubercidin	-5.557	0.01	CSNK1G2,HASPIN,MAPK3
Lefradafiban	-5.678	0.01	ITGA2B,ITGB3
Bicifadine	-5.504	0.01	SLC6A2,SLC6A4,DRD2
Defibrotide	-5.734	0.01	ADORA1,ADORA2A,ADORA2B
Tamibarotene	-5.678	0.01	RARA,RARB
REV131	-6.084	0.01	HRH4
Grn163l	-5.377	0.01	SMG6,SCYL1,PTGES3,TERT
HY10275	-6.004	0.01	HRH1,HTR2A
Tanespimycin	-5.756	0.01	HSP90AA1,HSP90AB1
KC706	-5.419	0.01	MAPK14,MAPK11,MAPK12,MAPK13
XL281	-5.678	0.01	BRAF,RAF1
XL765	-5.349	0.01	PIK3CA,PIK3CG,PIK3CD,PIK3CB,MTOR
Fibrinolysin	-5.814	0.01	SERPINE1,PLAU
OMS-103HP	-5.581	0.01	TNF,IL1R1
Pimavanserin	-6.004	0.01	HTR2A,DRD2
ADL 10-0101	-6.089	0.01	OPRK1
VX-702	-5.775	0.01	MAPK14,TNF,IL1B,IL6
CYT006-AngQb	-6.004	0.01	AGTR1,AGTR2
Ethyl pyruvate	-5.944	0.01	TNF,HMGB1
CHF 4227	-5.756	0.01	ESR1,ESR2
ENMD-1198	-5.717	0.01	TNFRSF11A,HIF1A,STAT3
Bazedoxifene	-5.756	0.01	ESR1,ESR2
Mirococept	-6.758	0.01	C3
Muraglitazar	-5.756	0.01	PPARA,PPARG
Ragaglitazar	-5.756	0.01	PPARA,PPARG
Midostaurin	-5.357	0.01	PRKCA,KDR,KIT,PDGFRA,PDGFRB,FLT3
Flupirtine	-6.125	0.01	ADRA2A
Vicriviroc	-6.196	0.01	CCR5
Methyltestosterone	-5.834	0.01	AR,ESR1
Dimercaprol	-7.004	0.01	APP
Tinzaparin	-5.691	0.01	SERPINC1,ITGA4,CXCL12
1-[1-(3-aminophenyl)-3-tert-butyl-1H-pyrazol-5-yl]-3-naphthalen-1-ylurea	-5.756	0.01	SRC,MAPK14
4-(2-amino-1-methyl-1H-imidazo[4,5-b]pyridin-6-yl)phenol	-5.755	0.01	ESR1,NCOA2
N-(2,2,2-TRIFLUOROETHYL)-N-{4-[2,2,2-TRIFLUORO-1-HYDROXY-1-(TRIFLUOROMETHYL)ETHYL]PHENYL}BENZENESULFONAMIDE	-5.403	0.01	NR1H2,NCOA2,RXRB,NR1H3,NCOA1,NR1I2
1-CHLORO-6-(4-HYDROXYPHENYL)-2-NAPHTHOL	-5.677	0.01	NCOA1,ESR2
4-(4-METHYLPIPERAZIN-1-YL)-N-[5-(2-THIENYLACETYL)-1,5-DIHYDROPYRROLO[3,4-C]PYRAZOL-3-YL]BENZAMIDE	-5.834	0.01	AURKA,PLK1
6-CYCLOHEXYLMETHOXY-2-(3'-CHLOROANILINO) PURINE	-5.834	0.01	CCNA2,CDK2
2-METHYL-2-(4-{[({4-METHYL-2-[4-(TRIFLUOROMETHYL)PHENYL]-1,3-THIAZOL-5-YL}CARBONYL)AMINO]METHYL}PHENOXY)PROPANOIC ACID	-5.677	0.01	NCOA1,PPARA
(S)-N-(1-(3-CHLORO-4-FLUOROPHENYL)-2-HYDROXYETHYL)-4-(4-(3-CHLOROPHENYL)-1H-PYRAZOL-3-YL)-1H-PYRROLE-2-CARBOXAMIDE	-6.678	0.01	MAPK1
4-{5-[(Z)-(2-IMINO-4-OXO-1,3-THIAZOLIDIN-5-YLIDENE)METHYL]FURAN-2-YL}BENZENESULFONAMIDE	-5.834	0.01	CCNA2,CDK2
(9BETA,11ALPHA,13ALPHA,14BETA,17ALPHA)-11-(METHOXYMETHYL)ESTRA-1(10),2,4-TRIENE-3,17-DIOL	-5.755	0.01	ESR1,NCOA2
3-ETHYL-2-(4-HYDROXYPHENYL)-2H-INDAZOL-5-OL	-5.755	0.01	ESR1,NCOA2
4-(4-CHLOROPHENYL)-4-[4-(1H-PYRAZOL-4-YL)PHENYL]PIPERIDINE	-5.394	0.01	PRKACA,PKIA,AKT2,GSK3B
4-[1-allyl-7-(trifluoromethyl)-1H-indazol-3-yl]benzene-1,3-diol	-5.755	0.01	ESR1,NCOA2
4-(6-HYDROXY-1H-INDAZOL-3-YL)BENZENE-1,3-DIOL	-5.755	0.01	ESR1,NCOA2
1-BENZYL-3-(4-METHOXYPHENYLAMINO)-4-PHENYLPYRROLE-2,5-DIONE	-5.629	0.01	RXRA,NR1H3
4-(4-propoxy-1H-pyrrolo[2,3-b]pyridin-3-yl)pyrimidin-2-amine	-5.834	0.01	CDK2,CCNA2
Myristic acid	-5.072	0.01	PKIA,PRKACA,ECI2,RCVRN,CALM1,ABL1,HNF4A,NCOA1,FKBP1A,PPP3R1,PPP3CA,TRAPPC3,INS,GM2A,ARF6,LY96,ARF1,GUCA1A,PVR,TLR4,PPARA
3-(6-CYCLOHEXYLMETHOXY-9H-PURIN-2-YLAMINO)-BENZENESULFONAMIDE	-5.834	0.01	CCNA2,CDK2
(2R)-2-{[4-(benzylamino)-8-(1-methylethyl)pyrazolo[1,5-a][1,3,5]triazin-2-yl]amino}butan-1-ol	-5.834	0.01	CDK2,CCNA2
3-({2-[(4-{[6-(CYCLOHEXYLMETHOXY)-9H-PURIN-2-YL]AMINO}PHENYL)SULFONYL]ETHYL}AMINO)PROPAN-1-OL	-5.834	0.01	CDK2,CCNA2
DIETHYL (1R,2S,3R,4S)-5,6-BIS(4-HYDROXYPHENYL)-7-OXABICYCLO[2.2.1]HEPT-5-ENE-2,3-DICARBOXYLATE	-5.755	0.01	ESR1,NCOA2
1-methyl-8-(phenylamino)-4,5-dihydro-1H-pyrazolo[4,3-h]quinazoline-3-carboxylic acid	-5.834	0.01	CCNA2,CDK2
METHYL 3-CHLORO-2-{3-[(2,5-DIHYDROXY-4-METHOXYPHENYL)AMINO]-3-OXOPROPYL}-4,6-DIHYDROXYBENZOATE	-5.841	0.01	HSP90AB1,HSP90B1
4-[(1S,2R,5S)-4,4,8-TRIMETHYL-3-OXABICYCLO[3.3.1]NON-7-EN-2-YL]PHENOL	-5.755	0.01	ESR1,NCOA2
Bupranolol	-5.534	0.01	ADRB1,ADRB2,ADRB3
Tofacitinib	-5.822	0.01	JAK1,JAK2,JAK3,TYK2
Dabrafenib	-5.506	0.01	BRAF,RAF1,SIK1,NEK11,LIMK1
Befunolol	-5.569	0.01	ADRB1,ADRB2
Naloxegol	-6.133	0.01	OPRM1
Tixocortol	-5.834	0.01	NR3C1,HDAC2
Turoctocog alfa	-5.671	0.01	F9,F10,F2
Dienogest	-5.756	0.01	PGR,AR
Florbetaben (18F)	-7.004	0.01	APP
Bemiparin	-5.671	0.01	F10,SERPINC1,SERPIND1
Tianeptine	-5.786	0.01	GRIA1,OPRM1,HTR1A,DRD3
Chondroitin sulfate	-5.406	0.01	BDNF,GDNF,VEGFA,CCL2
Isosorbide	-5.834	0.01	BCL2,BCL2L1,MCL1
Coccidioides immitis spherule	-5.687	0.01	HLA-A,HLA-A,HLA-B
Calcium Phosphate	-4.962	0.01	CASR,CALR,CIB1,PDCD6,SRI,CHP1,SPARC,CANX,FBN2,S100B,CASQ2,RGN,PEF1,S100A6,TPT1,CIB2,S100A13,CASQ1,NUCB1,NUCB2,CALM1,FBN3,GCA,CADPS,CALM2,CALM3,S100A16,CALB2,CAPS,CADPS2,CALR3,NRXN1,NCS1
Xylazine	-6.125	0.01	ADRA2A
Rupatadine	-6.004	0.01	PTAFR,HRH1
Depatuxizumab mafodotin	-5.906	0.01	EGFR,TUBB
Rilmenidine	-6.125	0.01	ADRA2A
Mocetinostat	-5.834	0.01	HDAC1,HDAC3,HDAC2
Eplivanserin	-6.004	0.01	HTR2A,HTR2C
Amuvatinib	-5.404	0.01	KIT,MET,RET,PDGFRA,FLT3,RAD51
Gabexate	-5.671	0.01	KLKB1,F2,PLG
Vonicog Alfa	-5.535	0.01	F8,COL1A1
Coagulation Factor IX Human	-5.29	0.01	F10,F11,F7,F8,F2,LRP1,GGCX
2-Methoxy-6-{(E)-[(4-methylphenyl)imino]methyl}phenol	-5.756	0.01	ESR2,ESR1
Relcovaptan	-6.004	0.01	OXTR,AVPR1A
2,5-Dimethoxy-4-ethylthioamphetamine	-6.004	0.01	HTR2A,HTR2C
Testosterone undecanoate	-5.557	0.01	AR,ESR1,NR3C2
Fremanezumab	-5.734	0.01	CALCA,CALCB
Calcium phosphate dihydrate	-4.962	0.01	CASR,CALR,CIB1,PDCD6,SRI,CHP1,SPARC,CANX,FBN2,S100B,CASQ2,RGN,PEF1,S100A6,TPT1,CIB2,S100A13,CASQ1,NUCB1,NUCB2,CALM1,FBN3,GCA,CADPS,CALM2,CALM3,S100A16,CALB2,CAPS,CADPS2,CALR3,NRXN1,NCS1
Aluminum acetate	-5.462	0.01	TF,ATP1A1,KLK1,APP
hydrochlorothiazide	-4.962	0.02	ANKFN1,REN,ADO,NELFCD,NUCB2,TCF7L2,C5orf56,CSK,LRRC15,AGT,HMGCS2,GPR83,AGTR1,PRKCA,CSMD1,GRK5,BEST3,PDE3A,ALDH1A2,YEATS4,DIAPH3,PRKAG2,TET2,SLIT1,FTO,FBXL17,PLCE1,NELL1,KCNJ1,ILKAP,TTC6,ACE,UGGT2,HSD3B1,WNK1,SLC25A31,VASP
duloxetine	-5.06	0.02	NCAM1,TREML4,TEX10,IL6,NRXN1,INVS,ATP10A,ANO2,FCN2,KMT2E,DRD3,HTR7,ZNF385D,MIEF2,TTC37
bupropion	-5.2	0.02	APOE,DBH,DRD1,SACM1L,SLC18A2,FKBP5,ACE,EPB41,COMT,GALR1
donepezil	-5.397	0.02	APOE,CYP2D6,CHRNA7,PRKCE
trimipramine	-4.984	0.02	CACNG2,CYP2C9,AKT1,FCHSD1,HTR1A,RGS4,CYP3A4,CYP2B6,CYP2D6,GRIK4,GRIK2,OPRM1,CYP2C19,ADGRL3,BDNF,RPTOR,DRD3,DDIT4,SLC6A4,NEFM,HLA-A,CYP1A2,COMT,HTR2A,CRHR1,EPHX1,CES1
prednisone	-5.137	0.02	SLC19A1,GSTA1,ABCB1,CTLA4,NR3C1,CYBA,GATA3,C18orf56,EDNRA,CYP2C19,BMP7,DOK5,LINC00251,CXCL12,NCF4,TPMT,TYMS,NFATC1,NOS3
Analgesics	-5.295	0.02	DRD2,DBH,OPRM1,BDNF,KCNJ6,COMT,HTR2A
Ergot alkaloids	-5.323	0.02	DRD2,DBH,OPRM1,BDNF,COMT,HTR2A
rocuronium	-5.614	0.02	ABCB1,IAPP,SLCO1B1
propionic acid derivatives	-5.503	0.02	PLA2G4A,PLCG1,TNFRSF11A
sildenafil	-5.338	0.02	CYP3A4,GNB3,ARG1,ACE,VEGFA,NOS3
niraparib	-5.834	0.02	BRCA1,BRCA2
sulfadoxine	-5.56	0.02	G6PD,IKBKG
Etanercept	-5.189	0.02	TNF,TNFRSF1B,FCGR1A,FCGR3A,FCGR2A,FCGR2B,FCGR2C,LTA,FCGR3B,C1S,C1R,C1QA,C1QB,C1QC
NADH	-4.326	0.02	UGDH,ADH1A,SORD,ADH4,ADH1C,ADH1B,ADH7,GPD1,LDHAL6A,ADH5,AKR1B1,HSD17B10,MDH2,LDHA,ME2,HSD17B4,LDHAL6B,LDHC,LDHB,EHHADH,HADH,ME3,BDH1,MDH1,HIBADH,HSD17B3,HMGCR,ME1,PHGDH,HSD17B7,IDH3G,IDH3B,IDH3A,HSD17B1,HSD17B2,RDH5,H6PD,HSD17B8,AKR1C4,IMPDH2,AKR1C3,HPGD,TSTA3,AKR1C1,HSD11B1,HSD3B2,HSD3B1,IMPDH1,HADHA,ALDH2,HSD11B2,AKR1C2,NSDHL,ALDH3B2,ALDH6A1,ALDH3A1,ALDH1A1,GAPDHS,ALDH9A1,ALDH1A3,ALDH1B1,ALDH3B…
Bortezomib	-5.834	0.02	PSMB5,PSMB1
Betaxolol	-5.569	0.02	ADRB1,ADRB2
Troglitazone	-5.146	0.02	PPARG,ACSL4,SERPINE1,SLC29A1,ESRRG,ESRRA,PPARD,PPARA,GSTP1
Caffeine	-5.179	0.02	ADORA1,ADORA2A,PDE4B,RYR1,PDE1A,PRKDC,PIK3CD,PIK3CA,PIK3CB,ITPR1,ATM
Metoprolol	-5.569	0.02	ADRB1,ADRB2
Etonogestrel	-5.756	0.02	PGR,ESR1
Methylergometrine	-5.734	0.02	DRD1,HTR2B
Profenamine	-5.505	0.02	CHRM1,GRIN3A,CHRM2
Carbamoylcholine	-5.422	0.02	CHRM1,CHRM2,CHRNA2,ACHE,CHRM3,CHRM4
Lenalidomide	-5.338	0.02	CRBN,TNFSF11,CDH5,PTGS2
Carteolol	-5.569	0.02	ADRB2,ADRB1
Imatinib	-5.255	0.02	KIT,RET,NTRK1,CSF1R,PDGFRA,DDR1,ABL1,PDGFRB
Testosterone	-5.557	0.02	AR,ESR1,NR3C2
Niacin	-5.42	0.02	HCAR3,HCAR2,QPRT,NNMT
Fludrocortisone	-5.557	0.02	NR3C2,NR3C1,AR
Moexipril	-5.676	0.02	ACE,ACE2
Naltrexone	-5.515	0.02	OPRD1,OPRM1,OPRK1,SIGMAR1
Modafinil	-5.504	0.02	SLC6A3,ADRA1B
Ethynodiol diacetate	-5.756	0.02	PGR,ESR1
Mifepristone	-5.411	0.02	PGR,NR3C1,KLK3,NR1I2
Bimatoprost	-5.535	0.02	PTGFR,PTGER1,PTGER3,AKR1C3
Salmeterol	-5.534	0.02	ADRB2,ADRB1,ADRB3
Gabapentin	-5.212	0.02	CACNA2D1,CACNA2D2,CACNA1B,ADORA1,GRIN1,GABBR1,GABBR2
Salbutamol	-5.534	0.02	ADRB2,ADRB1,ADRB3
Ketoprofen	-5.532	0.02	PTGS1,PTGS2,CXCR1
Fenofibrate	-5.443	0.02	PPARA,PPARG,PPARD,NR1I2
Acebutolol	-5.569	0.02	ADRB1,ADRB2
Captopril	-5.445	0.02	ACE,MMP2,MMP9,LTA4H,BDKRB1
Metipranolol	-5.569	0.02	ADRB2,ADRB1
Pramlintide	-5.463	0.02	CALCR,RAMP1,RAMP2,RAMP3
Fenoterol	-5.534	0.02	ADRB2,ADRB1,ADRB3
Pancuronium	-5.673	0.02	CHRNA2,CHRM2,CHRM3
Ginseng	-5.557	0.02	IL6,PTGS2,AHR
Allylestrenol	-5.756	0.02	PGR,ESR1
Methadyl acetate	-6.133	0.02	OPRM1
Iron	-5.141	0.02	TFRC,EGLN1,HDAC8,AHSP,HBA1,FXN,FTH1,FEN1,NEIL1,NEIL2,POLB,CP,TF
2,6-Dihydroanthra/1,9-Cd/Pyrazol-6-One	-5.462	0.02	MAPK10,MAPK8IP1,MAPK8,TTK
4-(2,4-Dimethyl-Thiazol-5-Yl)-Pyrimidin-2-Ylamine	-5.834	0.02	CDK2,CCNA2
Platelet Activating Factor	-5.881	0.02	GM2A,PTAFR
Heparin Disaccharide I-S	-6.111	0.02	CCL5
9-Butyl-8-(3,4,5-Trimethoxybenzyl)-9h-Purin-6-Amine	-5.756	0.02	HSP90AB1,HSP90AA1
[4-(2-Amino-4-Methyl-Thiazol-5-Yl)-Pyrimidin-2-Yl]-(3-Nitro-Phenyl)-Amine	-5.834	0.02	CDK2,CCNA2
Alpha-Aminoisobutyric Acid	-5.736	0.02	CRH,NPY
2-[3-({Methyl[1-(2-Naphthoyl)Piperidin-4-Yl]Amino}Carbonyl)-2-Naphthyl]-1-(1-Naphthyl)-2-Oxoethylphosphonic Acid	-5.717	0.02	CTSG,CMA1
Arachidonic Acid	-5.424	0.02	PTGS1,PPARA,NR1H4,RXRA
Estrone sulfate	-5.756	0.02	ESR1,ESR2
Maraviroc	-6.196	0.02	CCR5
Olcegepant	-5.734	0.02	CALCA,CALCRL
Asimadoline	-6.089	0.02	OPRK1
Elafin	-5.758	0.02	ELANE,PRTN3
AT9283	-5.834	0.02	AURKA,AURKB
Elafibranor	-5.547	0.02	PPARA,PPARD,PPARG
XL019	-6.019	0.02	JAK2
VX-765	-5.606	0.02	CASP1,IL1B
GEM-231	-5.678	0.02	PRKAR2A,PRKAR1A
Leronlimab	-6.196	0.02	CCR5
EVT-101	-5.567	0.02	RXRA,GRIN2B
TAS-108	-5.756	0.02	ESR1,ESR2
Lumateperone	-6.004	0.02	HTR2A,DRD2
Aplaviroc	-6.196	0.02	CCR5
Tesaglitazar	-5.756	0.02	PPARA,PPARG
Levonordefrin	-6.125	0.02	ADRA2A
4-[(7-OXO-7H-THIAZOLO[5,4-E]INDOL-8-YLMETHYL)-AMINO]-N-PYRIDIN-2-YL-BENZENESULFONAMIDE	-5.834	0.02	CCNA2,CDK2
17-METHYL-17-ALPHA-DIHYDROEQUILENIN	-5.755	0.02	ESR1,NCOA2
2-ANILINO-6-CYCLOHEXYLMETHOXYPURINE	-5.834	0.02	CCNA2,CDK2
2-(5-HYDROXY-NAPHTHALEN-1-YL)-1,3-BENZOOXAZOL-6-OL	-5.677	0.02	NCOA1,ESR2
4-[(1S,2S,5S)-5-(HYDROXYMETHYL)-8-METHYL-3-OXABICYCLO[3.3.1]NON-7-EN-2-YL]PHENOL	-5.755	0.02	NCOA2,ESR1
4-[(1S,2S,5S,9R)-5-(HYDROXYMETHYL)-8,9-DIMETHYL-3-OXABICYCLO[3.3.1]NON-7-EN-2-YL]PHENOL	-5.755	0.02	ESR1,NCOA2
(2S)-N-[(3Z)-5-CYCLOPROPYL-3H-PYRAZOL-3-YLIDENE]-2-[4-(2-OXOIMIDAZOLIDIN-1-YL)PHENYL]PROPANAMIDE	-5.834	0.02	CCNA2,CDK2
4-[(1S,2S,5S)-5-(HYDROXYMETHYL)-6,8,9-TRIMETHYL-3-OXABICYCLO[3.3.1]NON-7-EN-2-YL]PHENOL	-5.755	0.02	ESR1,NCOA2
3-BROMO-6-HYDROXY-2-(4-HYDROXYPHENYL)-1H-INDEN-1-ONE	-5.677	0.02	ESR2,NCOA1
5-[5,6-BIS(METHYLOXY)-1H-BENZIMIDAZOL-1-YL]-3-{[1-(2-CHLOROPHENYL)ETHYL]OXY}-2-THIOPHENECARBOXAMIDE	-5.834	0.02	CCNA2,CDK2
4-{5-[(Z)-(2-IMINO-4-OXO-1,3-THIAZOLIDIN-5-YLIDENE)METHYL]-2-FURYL}-N-METHYLBENZENESULFONAMIDE	-5.834	0.02	CCNA2,CDK2
4-{5-[(Z)-(2-IMINO-4-OXO-1,3-THIAZOLIDIN-5-YLIDENE)METHYL]FURAN-2-YL}-2-(TRIFLUOROMETHYL)BENZENESULFONAMIDE	-5.834	0.02	CCNA2,CDK2
(9ALPHA,13BETA,17BETA)-2-[(1Z)-BUT-1-EN-1-YL]ESTRA-1,3,5(10)-TRIENE-3,17-DIOL	-5.755	0.02	ESR1,NCOA2
4-{[5-(CYCLOHEXYLOXY)[1,2,4]TRIAZOLO[1,5-A]PYRIMIDIN-7-YL]AMINO}BENZENESULFONAMIDE	-5.834	0.02	CDK2,CCNA2
3-CHLORO-2-(4-HYDROXYPHENYL)-2H-INDAZOL-5-OL	-5.755	0.02	ESR1,NCOA2
N-[(1S)-2-amino-1-phenylethyl]-5-(1H-pyrrolo[2,3-b]pyridin-4-yl)thiophene-2-carboxamide	-5.834	0.02	AKT2,GSK3B
Erteberel	-5.756	0.02	ESR2,ESR1
N-[3-(1H-BENZIMIDAZOL-2-YL)-1H-PYRAZOL-4-YL]BENZAMIDE	-5.834	0.02	AURKA,CDK2
(2S)-1-(1H-INDOL-3-YL)-3-{[5-(3-METHYL-1H-INDAZOL-5-YL)PYRIDIN-3-YL]OXY}PROPAN-2-AMINE	-5.394	0.02	AKT2,GSK3B,PRKACA,PKIA
HYDROXY(OXO)(3-{[(2Z)-4-[3-(1H-1,2,4-TRIAZOL-1-YLMETHYL)PHENYL]PYRIMIDIN-2(5H)-YLIDENE]AMINO}PHENYL)AMMONIUM	-5.834	0.02	CCNA2,CDK2
Parecoxib	-5.919	0.02	PTGS2,LTF
RALOXIFENE CORE	-5.755	0.02	ESR1,NCOA2
Aflibercept	-5.504	0.02	VEGFA,PGF,VEGFB
Trametinib	-5.678	0.02	MAP2K1,MAP2K2
Clinofibrate	-5.547	0.02	PPARA,PPARG,PPARD
Quinagolide	-5.734	0.02	DRD2,DRD1
Pirlindole	-5.507	0.02	MAOA,HTR1A,ADRA2A
Enalaprilat	-5.84	0.02	ACE,BDKRB1
Castor oil	-5.734	0.02	PTGER3,PTGER4
Clove oil	-5.349	0.02	VCAM1,CXCL10,COL1A1,CSF2RA
Tasonermin	-5.529	0.02	TNFRSF1A,TNFRSF1B
Tetrahydrocannabivarin	-5.302	0.02	CNR1,CNR2,GPR55,HTR1A,TRPV2,TRPM8,TRPA1
Tesevatinib	-5.73	0.02	EGF,EPHB4,ERBB2
Isoflavone	-5.756	0.02	PPARA,PPARG
ORE-1001	-5.758	0.02	CPN1,CPN2
INCB-9471	-6.196	0.02	CCR5
Testosterone cypionate	-5.557	0.02	AR,ESR1,NR3C2
Estradiol benzoate	-5.077	0.02	ESR1,NR1I2,ESR2,CHRNA4,NCOA2,GPER1,MT-ATP6,BECN1,HSD17B2,ESRRG
Eptinezumab	-5.734	0.02	CALCA,CALCB
Galcanezumab	-5.734	0.02	CALCA,CALCB
thalidomide	-4.993	0.03	CHST3,ERCC1,RPL13,CYP4B1,ATP7A,GSTT1,CYP2C19,ABCC6,SPG7,NAT2,SNORD68,PPARD,CTNNB1,SULT1C4,FGF2,SLC10A2,XRCC5
margetuximab	-5.224	0.03	ERBB2,FCGR2B,FCGR2A,FCGR3A
antidepressants	-4.968	0.03	TPH2,RAPGEF5,ADRB1,CRH,NBEA,FHIT,RGS17,GRIK4,CTNNA3,TGFBR3,ACSS3,RPP30,METTL21A,CHL1,GAL,GRIA3,CUX1,GABRA6,MTRF1L,HTR7,SERPINE1,CACNA1A,GABRP,CRHR1,PON2,PARP11
atenolol	-4.927	0.03	LDLR,STN1,LRRC15,ABCB1,PLA2G4A,OR10P1,PPARA,ADRA2A,KCNH2,ALDH1A2,PTGS2,SLC4A1,ACY3,PROX1,TBX2,SNX9,FTO,ZMAT4,DPYS,PRKCB,NR1H3,PLEKHH2,SLC25A31,RRP1B,GALNT2,GRK4,CACNA1C
diuretics	-5.114	0.03	NELFCD,USP5,CDCA3,KCNE1,NEDD4L,GNB3,ADRB2,PRKCA,PDE4D,NOS3
tetracycline	-5.482	0.03	NR1I2,ABCB1
amitriptyline	-4.989	0.03	CACNG2,AKT1,FCHSD1,HTR1A,RGS4,GRIK4,GRIK2,OPRM1,ADGRL3,BDNF,RPTOR,DRD3,DDIT4,NEFM,COMT,CRHR1,EPHX1,CES1
midostaurin	-5.463	0.03	KIT,FLT3,NPM1
chloroprocaine	-5.796	0.03	CYB5R3,G6PD
venetoclax	-5.368	0.03	TP53,FLT3,IDH1,NPM1,IDH2
hydralazine	-5.708	0.03	MMP9,HLA-DRB1
buprenorphine	-5.276	0.03	ABCB1,PNOC,SLC6A3,CYP3A5,ARRB2,SLC6A4
escitalopram	-5.078	0.03	TPH1,HTR1B,IL11,GRK5,BMP5,ERICH3,RFK,RPP30,FKBP5,GLDC
heroin	-5.113	0.03	GRM3,CSNK1E,GAL,ANKS1B,DRD3,HTR3B,COMT,BDNF-AS,ALDH2,SOD2,CES1
Pyrazolones	-5.503	0.03	PLA2G4A,PLCG1,TNFRSF11A
atezolizumab	-5.389	0.03	BRAF,EGFR,CD274,ALK
Alkylating Agents	-5.834	0.03	EGFR,ESR1
ramucirumab	-5.557	0.03	EGFR,KRAS,ALK
rucaparib	-5.346	0.03	CYP2D6,BRCA1,BRCA2,CYP1A2
Influenza vaccines	-6.038	0.03	HLA-DRB1
Enzymes	-5.504	0.03	A2M,F12
Urokinase	-5.198	0.03	PLG,PLAUR,PLAU,PLAT,SERPINE1,SERPINB2,SERPINA5,LRP2,ST14,NID1
Goserelin	-5.734	0.03	LHCGR,GNRHR
Icosapent	-5.098	0.03	PTGS2,PTGS1,PPARG,PPARD,FADS1,ACSL4,ACSL3,FFAR1,SLC8A1,TRPV1,PPARA
Timolol	-5.569	0.03	ADRB1,ADRB2
Dipivefrin	-5.328	0.03	ADRA1A,ADRA2A,ADRB2,BCHE,ACHE
Prazosin	-5.269	0.03	ADRA1A,ADRA1B,ADRA1D,KCNH2,KCNH6,KCNH7,ADRA2A,ADRA2B
Aminocaproic Acid	-5.337	0.03	PLG,PLAT,LPA
Medroxyprogesterone acetate	-5.756	0.03	PGR,ESR1
Bacitracin	-5.56	0.03	IDE,A2M
Tirofiban	-5.678	0.03	ITGA2B,ITGB3
Estradiol	-5.077	0.03	ESR1,ESR2,NR1I2,CHRNA4,NCOA2,GPER1,MT-ATP6,BECN1,HSD17B2,ESRRG
Trifluoperazine	-5.178	0.03	DRD2,CALY,ADRA1A,CALM1,TNNC1,S100A4
Perphenazine	-5.434	0.03	DRD2,DRD1,CALM1
Anileridine	-6.133	0.03	OPRM1
Formoterol	-5.534	0.03	ADRB2,ADRB1,ADRB3
Rifampicin	-5.195	0.03	NR1I2,SLCO1B1,SLCO1A2,SLCO1B3,CYP51A1,ALB,SLCO2B1
Iloprost	-5.142	0.03	PTGIR,PTGER1,PDE4A,PDE4B,PDE4C,PDE4D,PLAT,PTGDR2
Chlorphenamine	-5.337	0.03	HRH1,SLC6A4,SLC6A2,SLC6A3
Doxacurium	-5.508	0.03	CHRNA2,CHRM2
Nadolol	-5.569	0.03	ADRB1,ADRB2
Epoprostenol	-5.434	0.03	P2RY12,PTGIR,PTGIS
Pirbuterol	-5.569	0.03	ADRB2,ADRB1
Beta-(2-Naphthyl)-Alanine	-5.557	0.03	YARS1,PIN1,F2
Inositol 1,3,4,5-Tetrakisphosphate	-5.213	0.03	AKT1,PLEKHA4,BTK,DAPP1,ITPKA,CYTH2,CYTH3,PDPK1
N,N-Bis(3-(D-gluconamido)propyl)deoxycholamide	-5.841	0.03	IGF1,PPARA
Sucrosofate	-5.678	0.03	FGF1,FGFR2
Phosphonotyrosine	-5.535	0.03	HCK,SRC,KIT
Methyltrienolone	-5.548	0.03	PGR,AR,NCOA2,NR3C2
Para-Toluene Sulfonate	-5.521	0.03	LYZ,CTSH
1,4-Diethylene Dioxide	-5.555	0.03	TNFSF13B,EPN1,TGFB3
4-Methylpiperazin-1-Yl Carbonyl Group	-5.521	0.03	PSAP,CTSV
Dronedarone	-5.166	0.03	ADRA1A,ADRA1B,ADRA1D,ADRA2A,ADRA2B,ADRA2C,ADRB1,KCNH2,CACNA1C,CACNA1D,CACNA1F,CACNA1S,CACNB1,CACNB2,CACNB3,CACNB4,SCN1A,KCNK2
XL999	-5.235	0.03	FGFR3,FGFR1,KDR,FLT3,PDGFRB,RET
CR665	-6.089	0.03	OPRK1
TBC-3711	-6.125	0.03	EDN1
Cardarine	-5.404	0.03	PPARD,PPARA
Amitifadine	-5.504	0.03	SLC6A4,SLC6A2,DRD2
ABT-869	-5.14	0.03	FLT3,FLT1,KDR,FLT4,KIT,CSF1R
2-(3-FLUORO-4-HYDROXYPHENYL)-7-VINYL-1,3-BENZOXAZOL-5-OL	-5.677	0.03	ESR2,NCOA1
4-(3-amino-1H-indazol-5-yl)-N-tert-butylbenzenesulfonamide	-6.019	0.03	JAK2
(2R)-2-(5-CHLORO-2-THIENYL)-N-{(3S)-1-[(1S)-1-METHYL-2-MORPHOLIN-4-YL-2-OXOETHYL]-2-OXOPYRROLIDIN-3-YL}PROPENE-1-SULFONAMIDE	-5.504	0.03	F2,F10
6-CHLORO-9-HYDROXY-1,3-DIMETHYL-1,9-DIHYDRO-4H-PYRAZOLO[3,4-B]QUINOLIN-4-ONE	-5.504	0.03	MAPK8IP1,MAPK8
N-(4-AMINO-5-CYANO-6-ETHOXYPYRIDIN-2-YL)-2-(4-BROMO-2,5-DIMETHOXYPHENYL)ACETAMIDE	-5.504	0.03	MAPK8IP1,MAPK8
5-CYANO-N-(2,5-DIMETHOXYBENZYL)-6-ETHOXYPYRIDINE-2-CARBOXAMIDE	-5.504	0.03	MAPK8IP1,MAPK8
N-[2-(5-methyl-4H-1,2,4-triazol-3-yl)phenyl]-7H-pyrrolo[2,3-d]pyrimidin-4-amine	-5.834	0.03	AKT1,GSK3B
5-(5-chloro-7H-pyrrolo[2,3-d]pyrimidin-4-yl)-4,5,6,7-tetrahydro-1H-imidazo[4,5-c]pyridine	-5.834	0.03	AKT1,GSK3B
1-(3,5-DICHLOROPHENYL)-5-METHYL-1H-1,2,4-TRIAZOLE-3-CARBOXYLIC ACID	-5.834	0.03	CCNA2,CDK2
ISOQUINOLINE-5-SULFONIC ACID (2-(2-(4-CHLOROBENZYLOXY)ETHYLAMINO)ETHYL)AMIDE	-5.394	0.03	PRKACA,PKIA,AKT2,GSK3B
(3AS,4R,9BR)-4-(4-HYDROXYPHENYL)-6-(METHOXYMETHYL)-1,2,3,3A,4,9B-HEXAHYDROCYCLOPENTA[C]CHROMEN-8-OL	-5.756	0.03	ESR2,ESR1
(2E,4E)-11-METHOXY-3,7,11-TRIMETHYLDODECA-2,4-DIENOIC ACID	-5.494	0.03	NCOA2,RXRB,NR1H3
4-{[4-AMINO-6-(CYCLOHEXYLMETHOXY)-5-NITROSOPYRIMIDIN-2-YL]AMINO}BENZAMIDE	-5.834	0.03	CCNA2,CDK2
Pomalidomide	-5.517	0.03	CRBN,TNF,PTGS2
Gemeprost	-5.734	0.03	PTGER2,PTGER3
Cannabidiol	-4.99	0.03	CNR1,CNR2,GPR12,GLRA1,GLRA1,GLRA3,GPR18,GPR55,HTR1A,HTR2A,CHRNA7,OPRD1,OPRM1,PPARG,TRPV1,CACNA1G,CACNA1H,CACNA1I,TRPA1,TRPM8,TRPV2,TRPV3,TRPV4,VDAC1,HTR3A,ADORA1
Moxonidine	-6.125	0.03	ADRA2A,NISCH
Encorafenib	-5.756	0.03	BRAF,CCND1
Von Willebrand Factor Human	-5.535	0.03	F8,COL1A1
Fenofibric acid	-5.443	0.03	PPARA,PPARG,PPARD,NR1I2
Testosterone enanthate	-5.557	0.03	AR,ESR1,NR3C2
Ferrous fumarate	-5.141	0.03	TFRC,EGLN1,HDAC8,AHSP,HBA1,FXN,FTH1,FEN1,NEIL1,NEIL2,POLB,CP,TF
Ferrous glycine sulfate	-5.141	0.03	TFRC,EGLN1,HDAC8,AHSP,HBA1,FXN,FTH1,FEN1,NEIL1,NEIL2,POLB,CP,TF
Mometasone furoate	-5.756	0.03	NR3C1,PGR
doxorubicin	-4.779	0.04	NQO1,ABCC3,ABCC4,ERCC1,NR1I2,SETD4,CLCN6,SLC28A3,ABCG2,AKR7A2,CCND1,GSTM1,ABCC5,MTR,CYBA,GATA3,NOS2,RARG,MTHFD1,ALDH1A1,CYP2C19,NOS1,RAC2,FCGR2A,FCGR3A,GALNT14,G6PD,BMP7,DOK5,CYP1B1,LINC00251,CASP3,MSH2,FASLG,SLCO1B1,ATM,ALDH3A1,UGT1A6,AKR1C3,ERCC2,NCF4,CBR1,AKR1A1,XRCC1,ABCC1,TOP2B,CBR3
sirolimus	-5.199	0.04	POR,NR1I2,TCF7L2,IL10
diclofenac	-5.264	0.04	CYP2J2,CYP2C9,PLA2G4A,PLCG1,PTGS2,CYP2C8,SLC22A7,TNFRSF11A
erdafitinib	-5.397	0.04	CYP2C9,FGFR3,FGFR2
nemonapride	-5.504	0.04	DRD2,ANKK1
articaine / epinephrine	-5.796	0.04	CYB5R3,G6PD
vandetanib	-5.349	0.04	KDR,EGFR,RET
rivaroxaban	-5.557	0.04	ABCB1,F5,CYP2C19
levetiracetam	-5.295	0.04	ABCB1,SCN1A,HLA-A
propranolol	-5.213	0.04	ABCB1,ADRB2,CYP2D6,COMT
letrozole	-5.216	0.04	TNFSF11,CYP19A1,TNFRSF11B,PGR,ESR2,CYP2A6,ESR1
pembrolizumab	-5.389	0.04	BRAF,EGFR,CD274,ALK
Beta Blocking Agents	-5.453	0.04	PPARA,GRK5,KL,NOS3
3,4-methylenedioxymethamphetamine	-5.267	0.04	CYP2B6,CYP2D6,OPRM1,CYP2C19
ritodrine	-5.396	0.04	ADRB2,KCNMB2,CACNA1C
dexmedetomidine	-6.125	0.04	ADRA2A,PRKCB
highly active antiretroviral therapy (haart)	-5.522	0.04	OPRM1,IFNL3,IFNL4
salvianolic acid b	-5.4	0.04	ACE,NOS3
Gemtuzumab ozogamicin	-4.985	0.04	CD33,FCGR3B,C1R,C1QA,C1QB,C1QC,FCGR3A,C1S,FCGR1A,FCGR2A,FCGR2B,FCGR2C
Efalizumab	-5.053	0.04	ITGAL,FCGR3B,C1R,C1QA,C1QB,C1QC,FCGR3A,FCGR1A,FCGR2A,FCGR2B,FCGR2C
Adenosine phosphate	-5.031	0.04	CREB1,PIM1,PDE4B,PYGL,PRKAB1,HINT1,PDE4D,ACSS1,ACSS2,PRKAA1,PRKAB2,ADCY1,ACSL1,FBP1,ADK
Diethylstilbestrol	-5.163	0.04	ESR1,ESRRG,ESR2,ESRRA,ESRRB,NCOA2,NR1I2,AR,SHBG
Atenolol	-5.569	0.04	ADRB1,ADRB2
Vincristine	-5.479	0.04	TUBB,TUBA4A
Cinnarizine	-5.057	0.04	HRH1,CACNA1C,CACNA1D,CACNA1F,CACNA1S,CACNA1G,CACNA1H,CACNA1I,DRD2,DRD1,CHRM1
Fondaparinux	-5.504	0.04	SERPINC1,F10
Bisoprolol	-5.569	0.04	ADRB1,ADRB2
Estrone	-5.262	0.04	ESR1,ESR2,AR,CYP19A1,SHBG
Marimastat	-4.94	0.04	MMP1,MMP2,MMP3,MMP7,MMP8,MMP9,MMP10,MMP11,MMP12,MMP13,MMP14,MMP15,MMP16,MMP17,MMP19,MMP20,MMP21,MMP23A,MMP24,MMP25,MMP26,MMP27,MMP28
Terbutaline	-5.534	0.04	ADRB2,ADRB3,ADRB1
Cefazolin	-5.282	0.04	PON1,IL15,IL2
Oxprenolol	-5.534	0.04	ADRB1,ADRB2,ADRB3
Capric acid	-5.419	0.04	FURIN,GLTP,PPARG
Ingenol Mebutate	-5.756	0.04	PRKCD,PRKCA
E-2012	-5.504	0.04	APH1A,PSENEN
Egaptivon pegol	-5.504	0.04	VWF,GP1BA
SPP1148	-5.676	0.04	ACE2,REN
Glatiramer	-6.038	0.04	HLA-DRB1
RAF-265	-5.444	0.04	KDR,BRAF
Arzoxifene	-5.756	0.04	ESR1,ESR2
Human C1-esterase inhibitor	-5.171	0.04	C1R,C1S,KLKB1,F12,F2,F11,PLAT
Aniline	-5.504	0.04	KLK1,ALB
5-HYDROXY-2-(4-HYDROXYPHENYL)-1-BENZOFURAN-7-CARBONITRILE	-5.677	0.04	ESR2,NCOA1
3-(6-HYDROXY-NAPHTHALEN-2-YL)-BENZO[D]ISOOXAZOL-6-OL	-5.677	0.04	ESR2,NCOA1
5-(DIMETHYLAMINO)-1-NAPHTHALENESULFONIC ACID(DANSYL ACID)	-5.504	0.04	F2,F7
Geranylgeranyl diphosphate	-5.05	0.04	FNTA,PGGT1B,FNTB,GGPS1,FDPS,RABGGTA,RABGGTB
4-[(2-{4-[(CYCLOPROPYLCARBAMOYL)AMINO]-1H-PYRAZOL-3-YL}-1H-BENZIMIDAZOL-6-YL)METHYL]MORPHOLIN-4-IUM	-6.019	0.04	JAK2
Fingolimod	-5.919	0.04	S1PR5,HDAC1
Captodiame	-5.281	0.04	HTR2C,SIGMAR1,DRD3
Propacetamol	-5.4	0.04	PTGS1,PTGS2,TRPV1,CNR1
Octocrylene	-5.756	0.04	ESR1,ESR2
Indigotindisulfonic Acid	-5.419	0.04	AHR,ADRA1A
Foretinib	-5.607	0.04	HGF,KDR
Navitoclax	-5.449	0.04	BCL2,BCL2L2,BAD
Emicizumab	-5.504	0.04	F9,F10
Nonacog beta pegol	-5.337	0.04	F7,F8,F10
Stanolone acetate	-5.2	0.04	AR,HSD17B1,ESR1,NR3C2
Medical Cannabis	-4.944	0.04	CNR1,CNR2,GPR12,GLRA1,GLRA1,GLRA3,GPR18,GPR55,HTR1A,HTR2A,CHRNA7,OPRD1,OPRM1,PPARG,TRPV1,CACNA1G,CACNA1H,CACNA1I,TRPA1,TRPM8,TRPV2,TRPV3,TRPV4,VDAC1
Curcumin sulfate	-5.15	0.04	PPARG,VDR,ABCC5,CBR1,GSTP1
pemetrexed	-5.085	0.05	ABCC2,SLC19A1,GGH,DHFR,MTHFR,MTHFD1,FOLR3,ERCC2,XRCC1,RRM1
chlorpromazine	-5.234	0.05	NR1I2,DRD2,ABCB1,CYP2D6,EPM2A,CYP1A2
modafinil	-5.482	0.05	NR1I2,ABCB1
reserpine	-5.482	0.05	NR1I2,ABCB1
nortriptyline	-4.975	0.05	CACNG2,AKT1,FCHSD1,HTR1A,RGS4,GNB3,GRIK4,SLC39A14,GRIK2,ADGRL3,BDNF,RPTOR,DRD3,DDIT4,NEFM,COMT,UST,CRHR1,EPHX1,PPM1A,CES1
selective beta-2-adrenoreceptor agonists	-5.45	0.05	ADRB1,VDR,ARG1
Beta blocking agents, non-selective	-5.569	0.05	ADRB1,ADRB2
boceprevir	-5.291	0.05	ABCB1,VDR,SLC28A2,IFNL3,IFNL4
methazolamide	-5.595	0.05	HLA-B,HLA-C
larotrectinib sulfate	-5.335	0.05	NTRK2,NTRK1,NTRK3
Natalizumab	-5.047	0.05	ITGA4,FCGR3B,C1R,C1QA,C1QB,C1QC,FCGR3A,FCGR1A,FCGR2A,FCGR2B,FCGR2C,ICAM1
Ornithine	-4.958	0.05	OAT,OTC,ARG1,OAZ1,SLC7A2,SLC25A2,SLC7A4,SLC7A1,ARG2,SLC25A15,SLC7A3,OAZ2,GATM,OAZ3
Isoetarine	-5.569	0.05	ADRB1,ADRB2
Liothyronine	-5.402	0.05	THRA,THRB,PCNA
Indometacin	-5.031	0.05	PTGS1,PTGS2,PLA2G2A,PTGR2,PPARG,GLO1,PTGDR2,PPARA,AKR1C3
Progabide	-5.402	0.05	GABBR1,GABRA1
Omapatrilat	-5.676	0.05	ACE,MME
Iron Dextran	-5.27	0.05	HBB,HBA1,FTH1,FTL
Quinidine	-5.259	0.05	SCN5A,KCNK1,KCNK6,KCNH2,ADRA1A,ADRA1B,ADRA1D
Balsalazide	-5.315	0.05	PPARG,PTGS2,PTGS1,ALOX5
Aminophylline	-5.224	0.05	PDE3A,ADORA1,ADORA3,HDAC2
Corticotropin	-5.466	0.05	MC2R,CRH
Metocurine	-5.508	0.05	CHRNA2,CHRM2
2-{2-hydroxy-[1,1'-biphenyl]-3-yl}-1H-1,3-benzodiazole-5-carboximidamide	-5.335	0.05	PRSS1,F2,PLAU
Epothilone D	-5.028	0.05	TUBA3C,TUBB,TUBB1,TUBB4B,TUBB4A,TUBA4A,TUBB3,TUBA1C,TUBA8,TUBA1B,TUBA1A
K-252a	-5.678	0.05	MET,MAP2K1
2-(2-Hydroxy-Phenyl)-3h-Benzoimidazole-5-Carboxamidine	-5.335	0.05	F2,PRSS1,PLAU
3-(Benzyloxy)Pyridin-2-Amine	-5.419	0.05	MAPK14,LTA4H
alpha-D-mannose 6-phosphate	-5.506	0.05	IGF2R,M6PR
CRA_8696	-5.335	0.05	F2,PRSS1,PLAU
Spermidine	-5.423	0.05	TXNRD1,ADRB1,ADRB2
6-Chloro-2-(2-Hydroxy-Biphenyl-3-Yl)-1h-Indole-5-Carboxamidine	-5.253	0.05	F2,PRSS1,PLAU,HPN
Urea	-5.297	0.05	ARG1,CA2,CTNNB1
Nebivolol	-5.569	0.05	ADRB1,ADRB2
Reglixane	-5.756	0.05	PPARA,PPARG
XL820	-5.326	0.05	KDR,KIT,PDGFRA,PDGFRB
SD118	-5.581	0.05	TNF,IL1R1
Briakinumab	-5.55	0.05	IL12B,IL23A
Lonafarnib	-5.504	0.05	FNTA,IGFBP3
Fradafiban	-5.678	0.05	ITGA2B,ITGB3
(2S)-3-(1-{[2-(2-CHLOROPHENYL)-5-METHYL-1,3-OXAZOL-4-YL]METHYL}-1H-INDOL-5-YL)-2-ETHOXYPROPANOIC ACID	-5.755	0.05	NCOA1,PPARG
2-(5-CHLORO-2-THIENYL)-N-{(3S)-1-[(1S)-1-METHYL-2-MORPHOLIN-4-YL-2-OXOETHYL]-2-OXOPYRROLIDIN-3-YL}ETHANESULFONAMIDE	-5.504	0.05	F2,F10
4-(2-Aminoethyl)Benzenesulfonyl Fluoride	-5.56	0.05	GAPDH,ATP6V1B2
Vorapaxar	-6.004	0.05	F2R
Conestat alfa	-5.171	0.05	C1R,C1S,KLKB1,F12,F2,F11,PLAT
Copanlisib	-5.511	0.05	PIK3CA,PIK3CD
Estradiol valerate	-5.077	0.05	ESR1,NR1I2,ESR2,CHRNA4,NCOA2,GPER1,MT-ATP6,BECN1,HSD17B2,ESRRG
Ferric pyrophosphate citrate	-5.27	0.05	FTL,FTH1,HBA1,HBB
Lonoctocog alfa	-5.023	0.05	F10,PHYH,F9,ASGR2,HSPA5,CALR,CANX,LMAN1,LRP1,MCFD2,VWF
Nabiximols	-4.944	0.05	CNR1,CNR2,GPR12,GLRA1,GLRA1,GLRA3,GPR18,GPR55,HTR1A,HTR2A,CHRNA7,OPRD1,OPRM1,PPARG,TRPV1,CACNA1G,CACNA1H,CACNA1I,TRPA1,TRPM8,TRPV2,TRPV3,TRPV4,VDAC1
glibenclamide	-5.061	0.06	CHST13,NR1I2,ABCB11,ABCC5,BDKRB2,FMO2,SCNN1B,UGT2B15,G6PD,NOS1AP,MAPK1,SPINK5,CYP51A1,ESR1
imatinib	-4.939	0.06	ABCC4,ABCA3,KIT,SLC19A1,RUNDC3B,EGFR,SLCO1A2,CYP2B6,FIP1L1,GSTT1,CYP2F1,UGT2A1,CYP3A5,BCL2L11,CHST1,ABL1,ABCB4,BCR,PDGFRB,ABI1,ULK3
irinotecan	-4.923	0.06	ABCC4,UGT1A10,SLC19A1,TDP1,ABCG1,ABCC5,PLCB1,KCNQ5,KLC1,C18orf56,UGT1A,AREG,RGS5,XRCC3,TGFB1,C8orf34,RALBP1,TGFBR2,BCHE,CES2,KRAS,TOP1,PIN1,DCBLD1,SEMA3C,PDZRN3,UBE2I,SHMT1,SLCO1B3,UGT1A8,TYMS,CES1
propofol	-5.087	0.06	CYP2C9,DRD2,GABRA1,SCN9A,UGT1A9,GABRA2,HTR2A
cladribine	-5.122	0.06	NT5C1A,RRM2B,RRM2,RRM1
Beta blocking agents, selective	-5.339	0.06	ADRB1,NEDD4L,BST1
fluvoxamine	-5.17	0.06	MDGA2,ABCB1,HTR1A,CYP1A2,FGF2,COMT
quinine	-5.266	0.06	ABCB1,CYP3A4,CYP2D6,G6PD
Rubella vaccines	-5.595	0.06	HLA-B,HLA-C
eltrombopag	-5.379	0.06	F5,UGT1A1,SERPINC1
amlodipine / atorvastatin / perindopril arginine	-5.419	0.06	G6PD,SLCO1B1
vitamin c	-5.482	0.06	G6PD,TXNRD1
Pegfilgrastim	-5.388	0.06	CSF3R,ELANE
Vinblastine	-5.15	0.06	TUBA1A,TUBB,TUBD1,TUBG1,TUBE1,JUN
Prednisone	-5.482	0.06	NR3C1,HSD11B1
Sirolimus	-5.344	0.06	MTOR,FKBP1A,FGF2
Diphenylpyraline	-5.504	0.06	HRH1,SLC6A3
Fluoxymesterone	-5.159	0.06	AR,ESR1,PRLR,NR3C1,HSD11B2
Levobunolol	-5.569	0.06	ADRB2,ADRB1
Enoxaparin	-5.504	0.06	SERPINC1,F10
Levacetylmethadol	-5.384	0.06	OPRM1,CHRNB4,CHRNA3
Paclitaxel	-5.161	0.06	TUBB1,BCL2,NR1I2,MAP4,MAP2,MAPT
4-Methoxyamphetamine	-5.099	0.06	SLC6A3,SLC6A4,SLC18A2,ADRA1A,ADRA2A,MAOA,MAOB
Prasterone	-4.978	0.06	ESR1,ESR2,GABRA1,GRIN1,AR,HSD17B1,SULT2A1,SULT2B1,PPARA,SIGMAR1,NR1I2,NR1I3
Myricetin	-5.465	0.06	PIK3CG,JAK1
Patupilone	-5.028	0.06	TUBA3C,TUBB,TUBB1,TUBB4B,TUBB4A,TUBA4A,TUBB3,TUBA1C,TUBA8,TUBA1B,TUBA1A
Alpha-Aminobutyric Acid	-5.554	0.06	EGF,GATM
S,S-(2-Hydroxyethyl)Thiocysteine	-5.003	0.06	SERPINB5,PDE1B,SNX3,CYTH2,PDE4B,TYMS,PRKACA,PIM1,ARG1
CYT997	-4.997	0.06	TUBA1A,TUBA1B,TUBA1C,TUBA4A,TUBA3C,TUBA3E,TUBA4B,TUBB1,TUBB2A,TUBB2B,TUBB4B,TUBB3,TUBB4A,TUBB,TUBB6
Pimagedine	-5.252	0.06	NOS2,AKR1B1,TIMP3
Apremilast	-5.107	0.06	PDE4D,PDE4A,PDE4B,TNF,IL2,IFNG,NOS3
Parathyroid hormone	-5.463	0.06	PTH1R,PTH2R
Resatorvid	-5.421	0.06	CSF2RB,IL2RG
(1R,3R)-5-[(2E)-3-{(1S,3R)-2,2,3-trimethyl-3-[6,6,6-trifluoro-5-hydroxy-5-(trifluoromethyl)hex-3-yn-1-yl]cyclopentyl}prop-2-en-1-ylidene]cyclohexane-1,3-diol	-5.402	0.06	NCOA1,VDR
(8alpha,10alpha,13alpha,17beta)-17-[(4-hydroxyphenyl)carbonyl]androsta-3,5-diene-3-carboxylic acid	-5.402	0.06	NCOA1,NR1H4
FG-2216	-5.494	0.06	EGLN1,HIF1A
1,3-CYCLOHEXANEDIOL, 4-METHYLENE-5-[(2E)-[(1S,3AS,7AS)-OCTAHYDRO-1-(5-HYDROXY-5-METHYL-1,3-HEXADIYNYL)-7A-METHYL-4H-INDEN-4-YLIDENE]ETHYLIDENE]-, (1R,3S,5Z)	-5.402	0.06	NCOA1,VDR
Blinatumomab	-5.632	0.06	CD19,CD3D
Cupric Chloride	-5.504	0.06	PROC,CSTB
Ferric pyrophosphate	-5.359	0.06	FTL,HBA1,HBB
Sodium ferric gluconate complex	-5.359	0.06	FTL,HBA1,HBB
Antithrombin Alfa	-5.504	0.06	F2,F10
Myrrh	-5.312	0.06	NR1H4,NR1I2,PPARA
Estradiol cypionate	-5.077	0.06	ESR1,NR1I2,ESR2,CHRNA4,NCOA2,GPER1,MT-ATP6,BECN1,HSD17B2,ESRRG
Platinum compounds	-4.852	0.07	NQO1,CDA,SLC19A1,ABCG2,INS-IGF2,TP53,NUP107,GSTM1,KLC3,AXIN2,MTR,HLA-DOB,MALAT1,ATP7A,ERCC3,WNT5B,WIF1,YAP1,HSPA5,CD3EAP,TMEM167A,IL16,PPP1R13L,IGF2,APLF,IL1B,IGF2-AS,SLC31A1,CXXC4,XPA,RRM1,DYNC2H1,H19,GSTP1,NOS3
methadone	-4.986	0.07	ALDH5A1,POR,NR1I2,CYP3A,CYP2A7P1,GNB3,PNOC,KCNH2,CCL11,H2AFX,TXNRD2,CDH2,NTRK2,KCNJ6,SLC6A4,NECTIN4,BDNF-AS
galantamine	-5.174	0.07	APOE,CHRNA7,CHAT,PRKCE
etonogestrel	-5.404	0.07	NR1I2,PGR,CYP3A7
ethambutol	-5.094	0.07	NR1I2,GSTM1,CYP2B6,GSTT1,TNF,CYP2C19,SLCO1B1
ampicillin	-5.45	0.07	NR1I2,HLA-A
pamidronate	-5.15	0.07	MMP2,COL1A1,TNFRSF11B,SPP1,CYP2C8,TNFRSF11A
lenalidomide	-5.447	0.07	KDR,CTNNB1,FGF2
toremifene	-5.214	0.07	CYP3A4,CYP2D6,ESR2,ESR1
benzodiazepine derivatives	-5.419	0.07	CYP2C19,GAL
ponatinib	-5.282	0.07	ABL1,BCR,ABI1
Cetuximab	-5.103	0.07	EGFR,FCGR3B,C1R,C1QA,C1QB,C1QC,FCGR3A,C1S,FCGR1A,FCGR2A,FCGR2B,FCGR2C
Interferon gamma-1b	-5.55	0.07	IFNGR1,IFNGR2
Filgrastim	-5.388	0.07	CSF3R,ELANE
Alpha-Linolenic Acid	-4.974	0.07	FADS1,FADS2,SLC8A1,TRPV1,ELOVL4,PPARA,NR1H4,PPARD,PPARG,RXRA
Amsacrine	-5.212	0.07	TOP2A,KCNH2,ORM1,ALB
Dextromethorphan	-4.938	0.07	SIGMAR1,SIGMAR1,GRIN3A,CHRNA2,SLC6A4,PGRMC1,CHRNA3,CHRNA4,CHRNB4,CHRNB2,CHRNA7,OPRM1,OPRD1,OPRK1,CYBB,SLC6A2
Chloroquine	-5.255	0.07	GSTA2,TNF,TLR9
Pentazocine	-5.352	0.07	OPRM1,OPRK1,SIGMAR1
Rocuronium	-5.34	0.07	CHRNA2,CHRM2,HTR3A
Ketotifen	-5.419	0.07	HRH1,PGD
Ridogrel	-5.419	0.07	TBXA2R,TBXAS1
Oxtriphylline	-5.169	0.07	PDE3A,PDE4A,ADORA2A,ADORA1,HDAC2
Alfacalcidol	-5.421	0.07	VDR,CYP27B1,RXRA
Putrescine	-5.282	0.07	ODC1,AMD1,ADRB1,ADRB2
Malonic acid	-5.336	0.07	SRC,SNRPA
Latrunculin A	-5.535	0.07	ACTA1,GSN
Di(N-Acetyl-D-Glucosamine)	-5.504	0.07	LYZ,B4GALT1
Gamma-Carboxy-Glutamic Acid	-5.337	0.07	F2,BGLAP,F10
Thiodigalactoside	-5.504	0.07	NCAN,LGALS1
Suramin	-5.099	0.07	P2RY2,SIRT5,FSHR,RYR1,F2,PLA2G2A
Fluspirilene	-5.375	0.07	DRD2,HTR2A,CACNG1
Golotimod	-5.191	0.07	TLR2,TLR4,TLR7,TLR9
SNS-314	-5.334	0.07	AURKA,AURKC
Cabozantinib	-5.297	0.07	MET,KDR,RET
Norethynodrel	-5.266	0.07	ESR1,AR,SHBG
Dipyrithione	-5.499	0.07	NOS2,PTGS2
Sarilumab	-5.139	0.07	IL6R,FCGR1A,FCGR2A,FCGR2B,FCGR3A,FCGR3B
Gilteritinib	-5.294	0.07	FLT3,HTR1A,AXL,ALK
Coagulation factor VII human	-5.337	0.07	F3,F10,F9
Larotrectinib	-5.335	0.07	NTRK1,NTRK2,NTRK3
rifampin	-4.995	0.08	NR1I2,ABCB1,GSTM1,VDR,CYP3A4,CYP2B6,AGBL4,NOS2,GSTT1,TNF,CYP2C19,CYP3A5,CUX2,CYP27B1,RIPOR2,DUX1
sulfasalazine	-5.028	0.08	SLC19A1,MTR,C18orf56,HLA-B,CYP2D6,G6PD,TYMS
nitrendipine	-5.281	0.08	ABCB1,AGTR1,KCNH2
melphalan	-5.256	0.08	ABCB1,CTLA4,SLC7A5,CD3EAP
sertraline	-5.091	0.08	HTR1A,REEP5,SRP19,P3H3,COMT
phenprocoumon	-5.081	0.08	STX4,PPARA,CYP2C19,PROC,CYP4F2,EPHX1
digoxin	-5.4	0.08	ADRB2,NOS3
pyrimethamine	-5.333	0.08	G6PD,IKBKG,GSTP1
Antihemophilic factor, human recombinant	-5.023	0.08	F10,F9,VWF,PHYH,ASGR2,HSPA5,CALR,CANX,LMAN1,LRP1,MCFD2
Menotropins	-5.463	0.08	FSHR,LHCGR
Botulinum Toxin Type B	-5.339	0.08	VAMP2,VAMP1,SYT2
Spermine	-5.239	0.08	SMS,SMOX,ODC1,CASR,ADRB1,ADRB2
Folic Acid	-5.133	0.08	FOLR2,FOLR3,FOLR1
Pyrimethamine	-5.318	0.08	DHFR,HEXB
Disopyramide	-5.101	0.08	SCN5A,CHRM1,CHRM2,CHRM3,KCND2,KCND3,KCNH2,ORM2
Mebendazole	-5.368	0.08	TUBA1A,TUBB4B
Theobromine	-5.341	0.08	ADORA1,ADORA2A,PDE4B
Metamfetamine	-5.063	0.08	SLC6A3,SLC6A4,SLC6A2,SLC18A2,SLC18A1,TAAR1,ADRA2A,ADRA2B,ADRA2C,MAOA,MAOB
4-Iodobenzo[B]Thiophene-2-Carboxamidine	-5.335	0.08	F2,PRSS1,PLAU
Diisopropylphosphono Group	-5.437	0.08	CFB,DPP4
Aldosterone	-5.419	0.08	NR3C2,NR3C1
Licofelone	-5.334	0.08	PLA2G2E,PTGS2,ALOX5
CX717	-5.17	0.08	GRIA4,BDNF,GRIA1,GRIA2,GRIA3
TG-100801	-5.239	0.08	FLT1,KDR,FLT4,CSK
Rivanicline	-5.444	0.08	CHRNB2,CXCL8
Lornoxicam	-5.296	0.08	PTGS1,PTGS2
5-{4-[(3,5-DIFLUOROBENZYL)AMINO]PHENYL}-6-ETHYLPYRIMIDINE-2,4-DIAMINE	-5.4	0.08	NOS3,REN
2-(5-CHLORO-2-THIENYL)-N-{(3S)-1-[(1S)-1-METHYL-2-MORPHOLIN-4-YL-2-OXOETHYL]-2-OXOPYRROLIDIN-3-YL}ETHENESULFONAMIDE	-5.504	0.08	F2,F10
[(3,7,11-TRIMETHYL-DODECA-2,6,10-TRIENYLOXYCARBAMOYL)-METHYL]-PHOSPHONIC ACID	-5.281	0.08	KRAS,FNTA,FNTB
Triclosan	-5.23	0.08	NR1I2,AR,NR1I3,PPARG,TPO
Talniflumate	-5.296	0.08	PTGS1,PTGS2,CLCNKA
Dichlorvos	-6.004	0.08	TF,BCHE
Antihemophilic factor human	-5.504	0.08	F9,F10
Estradiol acetate	-5.077	0.08	ESR1,NR1I2,ESR2,CHRNA4,NCOA2,GPER1,MT-ATP6,BECN1,HSD17B2,ESRRG
ethanol	-4.823	0.09	CRHBP,CAT,ADH7,FUT2,MED19,CHRNA4,CYP2E1,ACSS2,DRD4,GHSR,PGM1,CYP2D6,SRPRB,SLC39A8,TMX2,TNRC6A,ALDH1A1,THSD7B,SLC4A8,CADM2,ARID4A,SLC6A3,KLB,PDE4B,ANKS1B,SLC6A4,HTR3B,MAP2K4,PNPLA3,DPP6,ADH1C,RABGAP1L,CACNA1C,GCKR
docetaxel	-4.773	0.09	CHST3,NR1I2,HNF4A,ABCG2,RPL13,CYP4B1,ORM2,ACSS2,PGR,XRCC3,ATP7A,MTHFR,CYP1A1,MAP3K1,MDM4,OPRM1,PIK3CA,ABCC6,SPG7,CYP3A5,ESR2,PRDX4,SLCO1B1,NAT2,VAC14,SNORD68,RXRA,CYP2A6,AKR1C3,XRCC4,PPCDC,PPARD,CASP7,ABCC1,SULT1C4,ERBB3,SLC10A2,EPHX1,NR1I3,RNF8,ESR1,SOX10,RAF1
atorvastatin	-4.844	0.09	POR,LEPR,NR1I2,UGT1A10,CYP2C9,UGT1A3,RYR1,MYLIP,AGTR1,CYP2D6,BDKRB2,MTHFR,HLA-DRB1,TNF,CYP2C19,CYP2C8,UGT1A4,PRDM16,APOA5,KIF6,UGT1A1,CACNA1S,ABCA1,SLCO2B1,HMGCR,UGT1A9,UGT1A6,DRD3,SLCO1B3,UGT1A7,COQ2,ACE,UGT1A8,IFNL3,UGT1A5,CYP3A7,NOS3,UGT2B7,IFNL4
quetiapine	-4.912	0.09	CYP3A43,MIR1264,ANKK1,HTR1A,RGS4,FAAH,SH2B1,MIR1912,EIF2AK4,MC4R,MIR582,GRIN2B,KCNMA1,DRD3,EPM2A,PDE4D,COMT,RABEP1
zafirlukast	-5.419	0.09	CYP2C9,CYSLTR1
rofecoxib	-5.296	0.09	PTGS2,PTGS1
Albendazole	-5.368	0.09	TUBA1A,TUBB4B
Erlotinib	-5.482	0.09	EGFR,NR1I2
Mefenamic acid	-5.296	0.09	PTGS2,PTGS1
Azelastine	-6.004	0.09	HRH1
Pioglitazone	-5.177	0.09	PPARG,PPARD,PPARA,MAOB
Metoclopramide	-5.196	0.09	DRD2,CHRM1,HTR4,HTR3A,ACHE
MMI-175	-6.004	0.09	BACE1
N-Tridecanoic Acid	-5.341	0.09	PLA2G2A,PLA2G1B,PLA2G2E
N-Omega-Hydroxy-L-Arginine	-5.22	0.09	NOS3,NOS2,ARG1,NOS1
Cysteinesulfonic Acid	-5.131	0.09	CTSL,GLIPR2,PTPN1,CDC25B
Rbt205 Inhibitor	-5.24	0.09	PIM1,PDPK1,PRKCI
Tetrafluoroaluminate Ion	-5.097	0.09	GNAI1,ATP2A1,GNAT1,CMPK1,MYH11,MYH14
Afimoxifene	-5.041	0.09	ESR2,ESRRG,ESR1,TFF1,ESRRA,NR1I2,SHBG
Cyproterone acetate	-5.419	0.09	AR,KLK3
XL228	-5.172	0.09	IGF1R,SRC,ABL1,ABL2
(3R)-3-(aminomethyl)-9-methoxy-1,2,3,4-tetrahydro-5H-[1]benzothieno[3,2-e][1,4]diazepin-5-one	-5.419	0.09	MAPKAPK2,CDK2
2-(2-HYDROXYETHYLAMINO)-6-(3-CHLOROANILINO)-9-ISOPROPYLPURINE	-5.419	0.09	CSNK1G1,MERTK
S-PALMITOYL-L-CYSTEINE	-5.13	0.09	TRAPPC6A,TRAPPC3,TRAPPC6B,TRAPPC5,TRAPPC4,TRAPPC1
Phenyl salicylate	-5.296	0.09	PTGS1,PTGS2
etoposide	-4.977	0.1	NQO1,ABCC3,GSTM1,C18orf56,GSTT1,YAP1,PLA2G6,BLMH,SLIT1,SLCO1B1,TYMS,DYNC2H1,GSTP1
fenofibrate	-5.065	0.1	APOE,SCARB1,IL6,CYP3A5,ABCA1,SLCO1B1,APOB,GCKR
celecoxib	-4.787	0.1	CACNA1H,CACNA2D1,KCNQ2,MMP9,CACNA1G,CACNA1F,CACNA2D3,KCNQ5,CYP3A4,CDKN1B,BCAR1,CACNB2,CACNA1E,CACNA1D,CDKN1A,CACNB3,IL23R,CACNA2D4,CACNA1B,ATP2A3,ATP2A1,CACNA2D2,DDIT3,CASP3,ATP2A2,CACNA1S,CA12,PTGS1,CYP3A5,IGFBP3,KCNQ4,CASP9,PTGER4,PTGES,CACNA1I,CACNB4,CTNNB1,KCNQ1,CA9,CACNB1,CACNA1A,ALOX12,PPARG,VEGFA,PDK1,CACNA1C,KCNQ3
minocycline	-5.366	0.1	NR1I2,HLA-B
Drugs For Treatment Of Tuberculosis	-5.142	0.1	ABCB1,CYP2B6,NAT2,RIPOR2
torasemide	-5.087	0.1	ADD1,GNB3,SLC12A3,ACE,NPPA-AS1
hydralazine / isosorbide dinitrate	-5.381	0.1	GNB3,NAT2
ibrutinib	-5.149	0.1	CYP2D6,BTK,MYD88
tretinoin	-5.214	0.1	CYP3A5,RARA,PML
Interferon alfacon-1	-5.284	0.1	IFNAR1,IFNAR2
Alemtuzumab	-4.981	0.1	CD52,FCGR3B,C1R,C1QA,C1QB,C1QC,FCGR3A,FCGR1A,FCGR2A,FCGR2B,FCGR2C
Choriogonadotropin alfa	-5.463	0.1	LHCGR,FSHR
Palivizumab	-4.977	0.1	FCGR3B,C1R,C1QA,C1QB,C1QC,FCGR3A,FCGR1A,FCGR2A,FCGR2B,FCGR2C
L-Citrulline	-4.967	0.1	ASS1,DDAH2,ASS1,DDAH1,OTC,NOS1,NOS2,NOS3,PADI6,PADI1,PADI3,PADI2,PADI4
Ticlopidine	-6.004	0.1	P2RY12
Cladribine	-5.025	0.1	RRM1,RRM2,RRM2B,POLA1,POLE,POLE2,POLE3,POLE4,PNP
Tranexamic acid	-6.004	0.1	PLG
Montelukast	-5.419	0.1	CYSLTR1,ALOX5
Cisplatin	-5.212	0.1	MPG,A2M,TF,ATOX1
Meloxicam	-5.296	0.1	PTGS2,PTGS1
Pimozide	-5.212	0.1	DRD2,DRD3,KCNH2,CALM1
Podofilox	-5.264	0.1	TOP2A,TUBA4A,TUBB
Dexfenfluramine	-5.504	0.1	SLC6A4,HTR2C
Lucanthone	-5.224	0.1	TOP2A,APEX1,TOP1
CYC116	-5.522	0.1	AURKA,KDR
AE-941	-5.182	0.1	MMP2,MMP9,MMP12
Oxymetholone	-5.419	0.1	AR,NPPB
Saredutant	-6.004	0.1	TACR2
methyl L-phenylalaninate	-6.004	0.1	F2
2-[(5-hex-1-yn-1-ylfuran-2-yl)carbonyl]-N-methylhydrazinecarbothioamide	-6.004	0.1	S100B
N~6~-cyclohexyl-N~2~-(4-morpholin-4-ylphenyl)-9H-purine-2,6-diamine	-5.334	0.1	AURKB,INCENP
Brefeldin A	-5.233	0.1	CYTH2,ARF1
N-(TERT-BUTYL)-3,5-DIMETHYL-N'-[(5-METHYL-2,3-DIHYDRO-1,4-BENZODIOXIN-6-YL)CARBONYL]BENZOHYDRAZIDE	-5.404	0.1	NR1H3,RXRB
METHYLAMINO-PHENYLALANYL-LEUCYL-HYDROXAMIC ACID	-5.221	0.1	MMP1,MMP8
Bendazac	-5.296	0.1	PTGS1,PTGS2
Moroctocog alfa	-5.023	0.1	F10,PHYH,F9,ASGR2,HSPA5,CALR,CANX,LMAN1,LRP1,MCFD2,VWF
simvastatin	-4.87	0.11	ABCC2,LEPR,NR1I2,UGT1A3,RYR1,RHOA,CYBA,ZNF542P,HLA-DRB1,PON1,CYP2C19,SCAP,CYP2C8,F3,PRDM16,APOA5,UGT1A1,CACNA1S,ABCA1,SLCO2B1,HMGCR,UGT1A9,SLCO1B3,LIPC,UGT2B7
furosemide	-5.087	0.11	ABCC4,ADD1,GNB3,SLC12A3,ACE,NPPA-AS1
penicillin v	-5.366	0.11	NR1I2,HLA-B
ropivacaine	-5.24	0.11	CYB5R3,CYP3A4,G6PD
exemestane	-5.124	0.11	MAP4K4,PGR,TUBB1,ESR2,AKR1C3,UGT2B17,TCL1A,ESR1
entrectinib	-5.252	0.11	ROS1,NTRK2,NTRK1,NTRK3
Leuprolide	-6.004	0.11	GNRHR
Somatotropin	-5.421	0.11	GHR,PRLR
Felypressin	-6.004	0.11	AVPR1A
Dihomo-gamma-linolenic acid	-5.296	0.11	PTGS1,PTGS2
Erythromycin	-5.337	0.11	MLNR,KCNH2,ALB
Bethanidine	-5.235	0.11	ADRA2A,KCNJ1,ADRB1
Aminosalicylic Acid	-5.318	0.11	PTGS2,CHUK,ALOX5,PLA2G2E
Dexbrompheniramine	-6.004	0.11	HRH1
Porfimer sodium	-5.272	0.11	LDLR,FCGR1A
Flurbiprofen	-5.296	0.11	PTGS1,PTGS2
Candesartan cilexetil	-6.004	0.11	AGTR1
Quinacrine	-5.178	0.11	PLA2G6,PLA2G4A,PLCL1
Choline magnesium trisalicylate	-5.296	0.11	PTGS1,PTGS2
Tiaprofenic acid	-5.296	0.11	PTGS2,PTGS1
Coenzyme A	-4.968	0.11	DBI,CRAT,HMGCR,KAT5,ACAT2,CS,KAT2A,KAT2B
Sucrose	-5.016	0.11	ATOX1,RTCB,ACTA1,LYZ,TAS1R2
Hexatantalum Dodecabromide	-5.284	0.11	CAMK2A,UBA1
Methylumbelliferyl Chitotriose	-6.004	0.11	LYZ
Phosphatidylethanolamine	-5.419	0.11	PROCR,PTEN
Lorcaserin	-6.004	0.11	HTR2C
Becocalcidiol	-5.402	0.11	MED1,VDR
TM30339	-6.004	0.11	NPY4R
R1295	-5.161	0.11	ITGA4,ITGB4,ITGB7
KB002	-5.421	0.11	CSF2RA,CSF2,CSF2RA
S-8184	-5.406	0.11	TUBA4A,BCL2
Taribavirin	-5.258	0.11	NT5C2,IMPDH1,ENPP1
Robalzotan	-6.004	0.11	HTR1A
Dalteparin	-5.229	0.11	SERPINC1,VEGFA,TFPI,SELP
BIS-1,2-{[(Z)-2CARBOXY-2-METHYL-1,3-DIOXANE]-5-YLOXYCARBONYL}-PIPERAZINE	-6.004	0.11	APCS
2-{4-[(4-imidazo[1,2-a]pyridin-3-ylpyrimidin-2-yl)amino]piperidin-1-yl}-N-methylacetamide	-6.004	0.11	MAPK10
METHYL-PHE-PRO-AMINO-CYCLOHEXYLGLYCINE	-6.004	0.11	F2
Crizotinib	-5.341	0.11	ALK,MET
Amperozide	-6.004	0.11	HTR2A
Milataxel	-5.406	0.11	TUBB1,TUBB
N-(2-hydroxybenzyl)-2,5-dimethoxy-4-cyanophenylethylamine	-6.004	0.11	HTR2A
Estradiol dienanthate	-5.077	0.11	ESR1,NR1I2,ESR2,CHRNA4,NCOA2,GPER1,MT-ATP6,BECN1,HSD17B2,ESRRG
Estriol tripropionate	-5.214	0.11	ESR1,ESR2,SHBG
emapalumab	-5.063	0.12	STXBP2,PRF1,XIAP,RAB27A,STX11,UNC13D,SH2D1A
platinum	-5.007	0.12	STMN1,ERCC1,CD74,ERCC5,KLC3,C18orf56,ERCC2,HNF1B,XRCC1,TYMS,RICTOR,GSTP1,XRCC5
lamotrigine	-5.091	0.12	CACNA1H,SCN2A,SCN1A,HLA-DRB1,HLA-DQB1,HLA-C
Corticosteroids For Systemic Use	-5.834	0.12	HDAC1
ropinirole	-6.004	0.12	DRD2
bumetanide	-5.087	0.12	ADD1,GNB3,SLC12A3,ACE,NPPA-AS1
clodronate	-5.254	0.12	VDR,IL1B
photodynamic therapy	-6.004	0.12	F13A1
remifentanil	-5.126	0.12	OPRM1,CACNA2D2,SLC9A9,TMEM8A,COMT
indomethacin	-5.334	0.12	CYP2C19,PTGS2
Interferon Alfa-2a, Recombinant	-5.284	0.12	IFNAR1,IFNAR2
Hyaluronidase	-6.004	0.12	TGFB1
Lovastatin	-5.132	0.12	HMGCR,ITGAL,HDAC2
Lidocaine	-4.994	0.12	SCN10A,SCN9A,SCN5A,EGFR,SCN4A,ORM1,ORM2
Levonorgestrel	-5.062	0.12	PGR,SRD5A1,ESR1,AR,SHBG
Flutamide	-5.266	0.12	AR,AHR,NR1I2
Losartan	-6.004	0.12	AGTR1
Azathioprine	-5.218	0.12	HPRT1,RAC1
Mercaptopurine	-5.117	0.12	HPRT1,PPAT,IMPDH1
Fluocinonide	-5.419	0.12	NR3C1,SMO
Bromodiphenhydramine	-6.004	0.12	HRH1
Colchicine	-5.406	0.12	TUBB1,TUBB
Salsalate	-5.296	0.12	PTGS2,PTGS1
(R)-Propylene glycol	-6.004	0.12	LYZ
S-Methylcysteine	-5.255	0.12	CTSD,MGMT
1-Amino-1-Carbonyl Pentane	-6.004	0.12	PSAP
7-[4-(Dimethylamino)Phenyl]-N-Hydroxy-4,6-Dimethyl-7-Oxo-2,4-Heptadienamide	-5.334	0.12	HDAC8,HDAC7
N-Methylleucine	-6.004	0.12	CXCL10
Corticosterone	-5.27	0.12	NR3C2,HSD11B1,NCOA1
Tetrabenazine	-6.004	0.12	SLC18A2,DRD2
Phenserine	-5.255	0.12	ACHE,BCHE,APP
SLV319	-6.004	0.12	CNR1
SR 121463	-6.004	0.12	AVPR1B
OSI-930	-5.198	0.12	KIT,FLT1
Hyaluronidase (Human Recombinant)	-6.004	0.12	TGFB1
Isometheptene	-6.004	0.12	ADRA1A,SLC18A2
N-cyclooctylglycyl-N-(4-carbamimidoylbenzyl)-L-prolinamide	-5.191	0.12	F2,PRSS1
(S)-N-(4-carbamimidoylbenzyl)-1-(2-(cyclopentyloxy)ethanoyl)pyrrolidine-2-carboxamide	-5.191	0.12	PRSS1,F2
4-(4-FLUOROBENZYL)PIPERIDINE	-6.004	0.12	BACE1
N7-BUTYL-N2-(5-CHLORO-2-METHYLPHENYL)-5-METHYL[1,2,4]TRIAZOLO[1,5-A]PYRIMIDINE-2,7-DIAMINE	-6.004	0.12	F2
3-[4-AMINO-1-(1-METHYLETHYL)-1H-PYRAZOLO[3,4-D]PYRIMIDIN-3-YL]PHENOL	-5.348	0.12	PIK3CG,SRC
4-({[4-(3-METHYLBENZOYL)PYRIDIN-2-YL]AMINO}METHYL)BENZENECARBOXIMIDAMIDE	-6.004	0.12	F2
2-fluoro-6-{[2-({2-methoxy-4-[(methylsulfonyl)methyl]phenyl}amino)-7H-pyrrolo[2,3-d]pyrimidin-4-yl]amino}benzamide	-6.004	0.12	MAPK8
1,3,5-BENZENETRICARBOXYLIC ACID	-5.16	0.12	HBA1,HBB
Serotonin	-5.004	0.12	SLC6A4,HTR2A,HTR3A,HTR3B,SLC18A2
Chlorcyclizine	-6.004	0.12	HRH1
Melperone	-6.004	0.12	DRD2
Curcumin	-5.15	0.12	PPARG,VDR,ABCC5,CBR1,GSTP1
Ketanserin	-6.004	0.12	HTR2A
eculizumab	-4.912	0.13	CHRNA3,CHRNE,CHRNA4,CHRNB1,CFH,AQP4,CHRNA1,CHRNA7,C5,CHRNA5,CHRNA6
estrogens	-6.004	0.13	SULT1A1,F5
perphenazine	-5.071	0.13	RGS4,MAML3,CYP2D6,MCPH1,CDH13,SKOR2,PRKCE
tolbutamide	-5.334	0.13	CYP2C19,G6PD
Peginterferon alfa-2b	-5.284	0.13	IFNAR1,IFNAR2
Infliximab	-5.883	0.13	TNF
Trospium	-6.004	0.13	CHRM1
Travoprost	-6.004	0.13	PTGFR
Prochlorperazine	-6.004	0.13	DRD2
Mitotane	-5.096	0.13	CYP11B1,FDX1,ESR1,PGR,AR
Nicergoline	-6.004	0.13	ADRA1A
Diphemanil Methylsulfate	-6.004	0.13	CHRM3
Suprofen	-5.296	0.13	PTGS1,PTGS2
Cyclobenzaprine	-6.004	0.13	HTR2A
Mequitazine	-6.004	0.13	HRH1
Mitiglinide	-5.256	0.13	ABCC8,PPARG
Abatacept	-5.163	0.13	CD80,CD86
Stanolone	-5.2	0.13	HSD17B1,AR,ESR1,NR3C2
Phenol	-6.004	0.13	ALB
Ethanesulfonic Acid	-6.004	0.13	PPBP
N-Ethyl-5'-Carboxamido Adenosine	-6.004	0.13	HSP90B1
6-Chloropurine Riboside, 5'-Monophosphate	-5.258	0.13	IMPDH1,IMPDH2
Estriol	-5.214	0.13	ESR1,ESR2,SHBG
N-{2,2-DIFLUORO-2-[(2R)-PIPERIDIN-2-YL]ETHYL}-2-[2-(1H-1,2,4-TRIAZOL-1-YL)BENZYL][1,3]OXAZOLO[4,5-C]PYRIDIN-4-AMINE	-6.004	0.13	F2
2-(3-CHLORO-6-{[2,2-DIFLUORO-2-(1-OXIDOPYRIDIN-2-YL)ETHYL]AMINO}-1-OXIDOPYRIDIN-2-YL)-N-[1-(3-CHLOROPHENYL)ETHYL]ACETAMIDE	-6.004	0.13	F2
1-GUANIDINO-4-(N-PHENYLMETHANESULFONYL-L-LEUCYL-L-PROLYLAMINO)BUTANE	-6.004	0.13	F2
Nilotinib	-5.198	0.13	ABL1,KIT
Stannsoporfin	-5.2	0.13	HMOX1,HMOX2
V24343	-6.004	0.13	CNR1
WX-G250	-5.256	0.13	CA9,IL2
CP-945598	-6.004	0.13	CNR1
omega interferon	-5.284	0.13	IFNAR1,IFNAR2
Naluzotan	-6.004	0.13	HTR1A
Eldelumab	-6.004	0.13	CXCL10
Axitinib	-5.093	0.13	FLT1,KDR,FLT4
Aceclofenac	-5.296	0.13	PTGS2,PTGS1
Ganirelix	-6.004	0.13	GNRHR
Histrelin	-6.004	0.13	GNRHR
N4-(N,N-DIPHENYLCARBAMOYL)-AMINOGUANIDINE	-6.004	0.13	F2
3-cyclohexyl-D-alanyl-N-(3-chlorobenzyl)-L-prolinamide	-6.004	0.13	F2
N-(3-cyano-4,5,6,7-tetrahydro-1-benzothien-2-yl)-2-fluorobenzamide	-6.004	0.13	MAPK10
1-ETHOXYCARBONYL-D-PHE-PRO-2(4-AMINOBUTYL)HYDRAZINE	-6.004	0.13	F2
1-(2-{[(6-AMINO-2-METHYLPYRIDIN-3-YL)METHYL]AMINO}ETHYL)-6-CHLORO-3-[(2,2-DIFLUORO-2-PYRIDIN-2-YLETHYL)AMINO]-1,4-DIHYDROPYRAZIN-2-OL	-6.004	0.13	F2
3-(7-DIAMINOMETHYL-NAPHTHALEN-2-YL)-PROPIONIC ACID ETHYL ESTER	-6.004	0.13	F2
Emodin	-5.334	0.13	CSNK2A1,AHR
BENZOTHIAZOLE	-5.419	0.13	F2,AHR
Eribulin	-5.334	0.13	BCL2,TUBB1
Siltuximab	-6.004	0.13	IL6
Niguldipine	-6.004	0.13	ADRA1A
Pyrantel	-6.004	0.13	GPR35,CHRM1
Menthyl salicylate	-5.296	0.13	PTGS1,PTGS2
amprenavir	-5.419	0.14	ABCB1,SLCO1B1
pyrazinamide	-5.087	0.14	GSTM1,CYP2B6,GSTT1,TNF,CYP2C19,SLCO1B1
chloramphenicol	-5.334	0.14	CYP2C19,G6PD
botulinum toxin type a	-6.004	0.14	CALCA
chlorambucil	-6.004	0.14	CXCL12
Interferon alfa-n1	-5.284	0.14	IFNAR2,IFNAR1
Bevacizumab	-4.977	0.14	VEGFA,FCGR3B,C1R,C1QA,C1QB,C1QC,FCGR3A,FCGR1A,FCGR2A,FCGR2B,FCGR2C
Acetaminophen	-5.113	0.14	PTGS2,PTGS1,FAAH,TRPV1,GSTP1
Hydroxyzine	-6.004	0.14	HRH1
Valdecoxib	-5.256	0.14	PTGS2,CA2,CA3
Cisapride	-5.119	0.14	HTR4,HTR3A,HTR2A,KCNH2
Latanoprost	-6.004	0.14	PTGFR
Acamprosate	-5.229	0.14	GABRA1,GRIN1,GRM5
Meclizine	-5.34	0.14	HRH1,NR1I3
Naproxen	-5.296	0.14	PTGS1,PTGS2
Fexofenadine	-6.004	0.14	HRH1
Glipizide	-5.256	0.14	ABCC8,PPARG
Alimemazine	-6.004	0.14	HRH1
Lumiracoxib	-5.296	0.14	PTGS2,PTGS1
Forasartan	-6.004	0.14	AGTR1
Magnesium salicylate	-5.296	0.14	PTGS2,PTGS1
N-[3-[(1-Aminoethyl)(Hydroxy)Phosphoryl]-2-(1,1'-Biphenyl-4-Ylmethyl)Propanoyl]Alanine	-5.34	0.14	MME,LTA4H
PD150606	-6.004	0.14	CAPNS1
Hydroxyaminovaline	-5.084	0.14	MMP13,MMP3
2-Aminobenzyl alcohol	-6.004	0.14	CFD
Benzylsulfinic Acid	-5.228	0.14	HPN,SOD2,CMA1
1D-myo-inositol 1,4,5-trisphosphate	-5.026	0.14	CYTH2,EPN1,PLCD1,RDX,SPTBN1,ITPR1,ITPKA
S-(Dimethylarsenic)Cysteine	-5.113	0.14	TLR2,NOS3,COPG1,XRCC4
5-Nitroindazole	-5.144	0.14	NOS2,NOS3
Lintitript	-6.004	0.14	CCKAR
LAX-101	-5.419	0.14	PLD1,CASP1
INS 316	-6.004	0.14	P2RY2
R673	-6.004	0.14	TACR1
AVE-1625	-6.004	0.14	CNR1
VX-148	-5.258	0.14	IMPDH1,IMPDH2
Labradimil	-6.004	0.14	BDKRB2
Golimumab	-5.883	0.14	TNF
Seratrodast	-6.004	0.14	TBXA2R
Human calcitonin	-6.004	0.14	ACTN1
N-ALLYL-5-AMIDINOAMINOOXY-PROPYLOXY-3-CHLORO-N-CYCLOPENTYLBENZAMIDE	-6.004	0.14	F2
D-leucyl-N-(4-carbamimidoylbenzyl)-L-prolinamide	-6.004	0.14	F2
N-{2-methyl-5-[(6-phenylpyrimidin-4-yl)amino]phenyl}methanesulfonamide	-6.004	0.14	BACE1
4-[(1S)-1-(3-fluoro-4-methoxyphenyl)-2-(2-methoxy-5-nitrophenyl)ethyl]-1H-imidazol-2-amine	-6.004	0.14	BACE1
3-AMINO-3-BENZYL-9-CARBOXAMIDE[4.3.0]BICYCLO-1,6-DIAZANONAN-2-ONE	-6.004	0.14	F2
1-(3-bromophenyl)-7-chloro-6-methoxy-3,4-dihydroisoquinoline	-6.004	0.14	MAPK10
Hyaluronic acid	-4.838	0.14	CD44,ICAM1,HMMR,NCAN,VCAN,C1QBP,HAPLN1,HAPLN3,HAPLN4,HABP2,LAYN,STAB2,TNFAIP6,IMPG2,HABP4
Droxicam	-5.296	0.14	PTGS1,PTGS2
Levamlodipine	-5.135	0.14	CACNA1C,NOS3,NOS2
Protirelin	-6.004	0.14	TRHR
Trolamine salicylate	-5.296	0.14	PTGS1,PTGS2
Pavinetant	-6.004	0.14	TACR3
Vestipitant	-6.004	0.14	TACR1
Nafamostat	-5.129	0.14	F2,F10,F12,PRSS1,KLK1,ICAM1
busulfan	-4.934	0.15	ABCC3,CYP2C9,GSTA1,GSTM1,CYP2B6,ABL1,BCR,GSTP1
zoledronate	-4.937	0.15	MMP2,COL1A1,FDPS,TNFRSF11B,SPP1,CYP2C8,PPCDC,TNFRSF11A
cimetidine	-5.334	0.15	ABCB1,CYP2C19
migalastat	-5.376	0.15	GLA,HNRNPH2
clonidine	-6.004	0.15	CYP2D6,ADRA2C
Sargramostim	-5.071	0.15	CSF2RA,IL3RA,CSF2RB,SDC2,PRG2
Interferon beta-1b	-5.284	0.15	IFNAR1,IFNAR2
Abarelix	-6.004	0.15	GNRHR
Ketorolac	-5.296	0.15	PTGS2,PTGS1
Fluoxetine	-4.956	0.15	SLC6A4,KCNH2,HTR2C,CKS1B,CHRNA2,CHRNA3,CHRNB4
Zafirlukast	-6.004	0.15	CYSLTR1
Piroxicam	-5.296	0.15	PTGS2,PTGS1
Doxazosin	-5.004	0.15	ADRA1A,ADRA1B,ADRA1D,KCNH2,KCNH6,KCNH7
Verapamil	-4.838	0.15	CACNA1C,CACNA1D,CACNA1F,CACNA1S,CACNB1,CACNB2,CACNB3,CACNB4,CACNA1I,CACNA1G,CACNA1B,CACNA1A,KCNH2,SCN5A,KCNJ11,SLC6A4,ADRA1A,ADRA1B,ADRA1D
Tamoxifen	-4.978	0.15	ESR1,ESR2,EBP,PRKCA,AR,KCNH2,NR1I2,ESRRG,SHBG
Carbinoxamine	-6.004	0.15	HRH1
Diflunisal	-5.296	0.15	PTGS2,PTGS1
Ethanol	-4.517	0.15	GABRA1,GRIN3A,GLRA1,GLRA2,CACNB1,HTR3A,GABRA2,CHRNA10,CACNA1C,GABRA5,GABRA4,GABRA3,GRIA1,CACNG1,CHRNA2,GABRA6,GRIA2,GRIA4,GRIA3,CHRNA4,CHRNB2,KCNJ3,KCNJ6,VCAM1,SLC29A1,KCNJ5,CHRNA7,CHRNA9,GABRB1,GABRB3,GABRB2,CACNA1S,CACNA1D,CHRNB4,CHRNA3,CHRNA5,CHRNA6,CHRNB3,GABRG1,GABRG3,GABRE,GABRP,GABRQ,GABRD,SLC29A2,HTR3E,HTR3B,HTR3D,HTR3C,CACNG2,KCNJ9,L1CAM
Mycophenolic acid	-5.258	0.15	IMPDH1,IMPDH2
Cyclizine	-5.419	0.15	HRH1,SULT1E1
Ergometrine	-6.004	0.15	ADRA1A
Di-Stearoyl-3-Sn-Phosphatidylethanolamine	-6.004	0.15	PSAP
2-[3,4-Dihydroxy-2-Hydroxymethyl-5-(2-Hydroxy-Nonyl)-Tetrahydro-Furan-2-Yloxy]-6-Hydroxymethyl-Tetra Hydro-Pyran-3,4,5-Triol	-6.004	0.15	SERPINA1
SU4984	-5.341	0.15	FGFR2,FGFR1
N-Acetyl-Serine	-6.004	0.15	F13A1
Cyclohexyl-{4-[5-(3,4-Dichlorophenyl)-2-Piperidin-4-Yl-3-Propyl-3h-Imidazol-4-Yl]-Pyrimidin-2-Yl}Amine	-6.004	0.15	MAPK10
Phosphoramidon	-5.34	0.15	MME,KEL
Pyrazole	-5.116	0.15	ADH1C,ESR1,ESR2
Nitrilotriacetic Acid	-6.004	0.15	LTF
Di-Stearoyl-3-Sn-Phosphatidylcholine	-5.218	0.15	BPI,SLC25A4
N-[N-[1-Hydroxycarboxyethyl-Carbonyl]Leucylamino-Butyl]-Guanidine	-6.004	0.15	CAPN1
Bepotastine	-6.004	0.15	HRH1
APD791	-6.004	0.15	HTR2A
Gallium nitrate	-5.112	0.15	RRM2,ATP6V1B2,BGLAP,IL1B
Actelion-1	-6.004	0.15	EDNRA
GW 597599	-6.004	0.15	TACR1
BMS-488043	-6.004	0.15	FFAR4
AME-527	-5.883	0.15	TNF
Atrasentan	-6.004	0.15	EDNRA
Dabigatran etexilate	-6.004	0.15	F2
Methacholine	-6.004	0.15	CHRM3
Tetryzoline	-6.004	0.15	ADRA1A
Triptorelin	-6.004	0.15	GNRHR
D-phenylalanyl-N-{4-[amino(iminio)methyl]benzyl}-L-prolinamide	-6.004	0.15	F2
N-[amino(imino)methyl]-2-[2-(2-chlorophenyl)-4-(4-propoxyphenyl)-3-thienyl]acetamide	-6.004	0.15	BACE1
4-(5-BENZENESULFONYLAMINO-1-METHYL-1H-BENZOIMIDAZOL-2-YLMETHYL)-BENZAMIDINE	-6.004	0.15	F2
(6R)-2-amino-6-[2-(3'-methoxybiphenyl-3-yl)ethyl]-3,6-dimethyl-5,6-dihydropyrimidin-4(3H)-one	-6.004	0.15	BACE1
(5BETA)-PREGNANE-3,20-DIONE	-5.152	0.15	NCOA1,RXRA,NR1I3,AKR1D1
3-({[(3S)-3,4-dihydroxybutyl]oxy}amino)-1H,2'H-2,3'-biindol-2'-one	-5.334	0.15	GSK3B,CAMK4
N~3~-[3-(1H-INDOL-6-YL)BENZYL]PYRIDINE-2,3-DIAMINE	-6.004	0.15	BACE1
5-bromo-N-(3-chloro-2-(4-(prop-2-ynyl)piperazin-1-yl)phenyl)furan-2-carboxamide	-6.004	0.15	MAPK10
3-(4-CHLOROPHENYL)-5-(METHYLTHIO)-4H-1,2,4-TRIAZOLE	-6.004	0.15	F2
4-[(3AS,4R,7R,8AS,8BR)-2-(1,3-BENZODIOXOL-5-YLMETHYL)-7-HYDROXY-1,3-DIOXODECAHYDROPYRROLO[3,4-A]PYRROLIZIN-4-YL]BENZENECARBOXIMIDAMIDE	-6.004	0.15	F2
3-(2-AMINO-6-BENZOYLQUINAZOLIN-3(4H)-YL)-N-CYCLOHEXYL-N-METHYLPROPANAMIDE	-6.004	0.15	BACE1
Antazoline	-6.004	0.15	HRH1
Asfotase Alfa	-6.004	0.15	S1PR1
Synephrine	-6.004	0.15	ADRA1A
Guaiacol	-6.004	0.15	ALB
Efmoroctocog alfa	-6.004	0.15	VWF
Apalutamide	-5.256	0.15	AR,GABRA1
Dinoprost	-6.004	0.15	PTGDR2
Dotatate gallium Ga-68	-6.004	0.15	SSTR2
paclitaxel	-4.762	0.16	ABCC2,NR1I2,TUBB2A,FGD4,EPHA5,ABCG2,GSTM1,CYP3A,ACSS2,FNTB,EGFR,MAP3K1,EPHA6,SPIDR,OPRM1,MISP,ARHGEF10,FCGR2A,TIGD1,DSCAM,EIF4E2,TRIM5,SLCO1B1,ETS2,FZD3,SLCO1B3,SPATA5,CASP7,ABCC1,TYMS,SOD2,SLC29A1,SOX10,RAF1,MAD1L1
fosphenytoin	-5.218	0.16	CYP2C9,HLA-B
pergolide	-6.004	0.16	DRD2
levomethadone	-5.131	0.16	OPRM1,COMT
Lepirudin	-6.004	0.16	F2
Valsartan	-6.004	0.16	AGTR1
Etomidate	-5.341	0.16	GABRA1,ADRA2B,GABRA1
Framycetin	-6.004	0.16	CXCR4
Nabumetone	-5.296	0.16	PTGS2,PTGS1
Astemizole	-5.004	0.16	HRH1,KCNH2,KCNH1,MAPT
Gonadorelin	-6.004	0.16	GNRHR,GNRHR2
Aprepitant	-6.004	0.16	TACR1
Biperiden	-5.257	0.16	CHRNA2,CHRM1
Cyclopentolate	-6.004	0.16	CHRM1
Emedastine	-6.004	0.16	HRH1
Tiludronic acid	-5.233	0.16	ATP6V1A,PTPN1
Terazosin	-5.004	0.16	ADRA1A,ADRA1B,ADRA1D,KCNH2,KCNH6,KCNH7
Antipyrine	-5.296	0.16	PTGS2,PTGS1
Aceprometazine	-6.004	0.16	HRH1
2-(2-Hydroxy-5-Methoxy-Phenyl)-1h-Benzoimidazole-5-Carboxamidine	-5.001	0.16	PRSS1,PLAU
Arsanilic acid	-6.004	0.16	LYZ
Cu-Cyclam	-6.004	0.16	LYZ
3-Aminosuccinimide	-6.004	0.16	LYZ
Butylamine	-6.004	0.16	PSAP
Lysophosphotidylserine	-6.004	0.16	F2
Clofedanol	-6.004	0.16	HRH1
Osanetant	-6.004	0.16	TACR3
XL784	-6.004	0.16	ADAM10
CA4P	-5.979	0.16	TUBB
SO-101	-6.004	0.16	HRH1
SR 140333	-6.004	0.16	TACR1
PR-104	-5.883	0.16	TNF
Caplacizumab	-6.004	0.16	VWF
Rufinamide	-5.141	0.16	GRM5,SCN9A
Rilonacept	-5.273	0.16	IL1B,IL1A,IL1RN
Onercept	-5.883	0.16	TNF
Repinotan	-6.004	0.16	HTR1A
Catumaxomab	-4.94	0.16	EPCAM,FCGR2A,FCGR3A,FCGR3B,CD3E,FCGR1A
Danaparoid	-6.004	0.16	SERPINC1
Alcaftadine	-6.004	0.16	HRH1
Nepafenac	-5.296	0.16	PTGS1,PTGS2
6-CARBAMIMIDOYL-2-[2-HYDROXY-6-(4-HYDROXY-PHENYL)-INDAN-1-YL]-HEXANOIC ACID	-6.004	0.16	F2
1-butanoyl-N-(4-carbamimidoylbenzyl)-L-prolinamide	-6.004	0.16	F2
N-(4-carbamimidoylbenzyl)-1-(4-methylpentanoyl)-L-prolinamide	-6.004	0.16	F2
(S)-N-(4-carbamimidoylbenzyl)-1-(3-cyclohexylpropanoyl)pyrrolidine-2-carboxamide	-5.191	0.16	PRSS1,F2
D-phenylalanyl-N-(3-methylbenzyl)-L-prolinamide	-6.004	0.16	F2
6-[2-(3'-METHOXYBIPHENYL-3-YL)ETHYL]PYRIDIN-2-AMINE	-6.004	0.16	BACE1
N-ETHYL-N-ISOPROPYL-3-METHYL-5-{[(2S)-2-(PYRIDIN-4-YLAMINO)PROPYL]OXY}BENZAMIDE	-6.004	0.16	F2
6-CHLORO-1-(2-{[(5-CHLORO-1-BENZOTHIEN-3-YL)METHYL]AMINO}ETHYL)-3-[(2-PYRIDIN-2-YLETHYL)AMINO]-1,4-DIHYDROPYRAZIN-2-OL	-6.004	0.16	F2
(2S)-1-(2,5-dimethylphenoxy)-3-morpholin-4-ylpropan-2-ol	-6.004	0.16	BACE1
1-(HYDROXYMETHYLENEAMINO)-8-HYDROXY-OCTANE	-6.004	0.16	F2
(3Z)-1-[(6-fluoro-4H-1,3-benzodioxin-8-yl)methyl]-4-[(E)-2-phenylethenyl]-1H-indole-2,3-dione 3-oxime	-6.004	0.16	MAPK10
[PHENYLALANINYL-PROLINYL]-[2-(PYRIDIN-4-YLAMINO)-ETHYL]-AMINE	-6.004	0.16	F2
Ticagrelor	-6.004	0.16	P2RY12
Tafluprost	-6.004	0.16	PTGFR
Bromopride	-6.004	0.16	DRD2
Loxoprofen	-5.296	0.16	PTGS2,PTGS1
Dexketoprofen	-5.296	0.16	PTGS1,PTGS2
Tolfenamic Acid	-5.296	0.16	PTGS1,PTGS2
Acrivastine	-6.004	0.16	HRH1
Glycol salicylate	-5.296	0.16	PTGS1,PTGS2
Susoctocog alfa	-6.004	0.16	VWF
Tocofersolan	-5.834	0.16	ABCB1
Pilaralisib	-6.004	0.16	PIK3CA
Vofopitant	-6.004	0.16	TACR1
Oxetacaine	-6.004	0.16	GAST
Amatuximab	-6.004	0.16	MSLN
Ramatroban	-6.004	0.16	PTGDR2
Macimorelin	-6.004	0.16	GHSR
Olmutinib	-5.834	0.16	EGFR
Damoctocog alfa pegol	-6.004	0.16	F8
phenytoin	-4.924	0.17	NR1I2,SCN2A,CYCSP5,PSORS1C3,MTHFR,HLA-DRB1,CYP1A1,CFHR4,UGT2B15,HLA-C,POU5F1,NAT2,UGT1A9,UGT1A6,CYP2A6,PSORS1C1,EPHX1
ulinastatin	-5.271	0.17	MMP2,MMP9
lumiracoxib	-5.334	0.17	CYP2C9,PTGS2
sulfonamides, urea derivatives	-5.066	0.17	TCF7L2,ABCC8
ivermectin	-5.834	0.17	ABCB1
trimethoprim	-4.947	0.17	GSTM1,CYP3A4,SLC22A2,G6PD,SLC47A1
timbetasin	-6.004	0.17	TMSB4X
cangrelor	-6.004	0.17	P2RY12
Adalimumab	-5.883	0.17	TNF
Alefacept	-4.981	0.17	CD2,C1R,C1QA,C1QB,C1QC,FCGR3A,FCGR1A,FCGR2A,FCGR2B,FCGR2C,FCGR3B
Oxyphenonium	-6.004	0.17	CHRM1
Atomoxetine	-5.004	0.17	SLC6A2,SLC6A4,SLC6A3,GRIN1
Vinorelbine	-5.979	0.17	TUBB
Tenoxicam	-5.296	0.17	PTGS2,PTGS1
Cefotaxime	-6.004	0.17	SLC22A6,SLC22A8,SLC22A11,SLC22A7,SLC15A1,ALB,SLC15A2
Clopidogrel	-6.004	0.17	P2RY12
Tripelennamine	-6.004	0.17	HRH1
Phenylbutazone	-5.142	0.17	PTGS2,PTGIS,PTGS1
Eprosartan	-6.004	0.17	AGTR1
Methdilazine	-6.004	0.17	HRH1
Bromfenac	-5.296	0.17	PTGS2,PTGS1
Oxaprozin	-5.296	0.17	PTGS1,PTGS2
Amiodarone	-5.018	0.17	KCNH2,ADRB1,CACNA1H,CACNA2D2,THRA,THRB,PPARG
Eculizumab	-6.004	0.17	C5
Carbetocin	-6.004	0.17	OXTR
Phenindamine	-6.004	0.17	HRH1
N,4-Dihydroxy-N-Oxo-3-(Sulfooxy)Benzenaminium	-5.758	0.17	ARSA
N-(3-(Aminomethyl)Benzyl)Acetamidine	-5.041	0.17	NOS3,NOS2,NOS1
4-Oxo-2-Phenylmethanesulfonyl-Octahydro-Pyrrolo[1,2-a]Pyrazine-6-Carboxylic Acid [1-(N-Hydroxycarbamimidoyl)-Piperidin-4-Ylmethyl]-Amide	-6.004	0.17	F2
3-Indolebutyric Acid	-5.771	0.17	B2M,TRAC,TRBC1,HLA-A
1-Methyloxy-4-Sulfone-Benzene	-5.084	0.17	MMP13,MMP3
KB-141	-5.129	0.17	THRB,THRA
1,4-Dideoxy-5-Dehydro-O2-Sulfo-Glucuronic Acid	-5.172	0.17	ANXA5,FGF2,HS3ST3A1
Lesopitron	-6.004	0.17	HTR1A
Anatibant	-6.004	0.17	BDKRB2
CP-122721	-6.004	0.17	TACR1
Flovagatran	-6.004	0.17	F2
Pegpleranib	-6.004	0.17	PDGFB
Clazosentan	-6.004	0.17	EDNRA
1-[(2R)-2-aminobutanoyl]-N-(3-chlorobenzyl)-L-prolinamide	-6.004	0.17	F2
N-(tert-butyl)-4-[5-(pyridin-2-ylamino)quinolin-3-yl]benzenesulfonamide	-6.004	0.17	MAPK10
3-[3-(3-methyl-6-{[(1S)-1-phenylethyl]amino}-1H-pyrazolo[4,3-c]pyridin-1-yl)phenyl]propanamide	-5.834	0.17	PLK1
N-{3-[5-(1H-1,2,4-triazol-3-yl)-1H-indazol-3-yl]phenyl}furan-2-carboxamide	-6.004	0.17	MAPK9
D-phenylalanyl-N-(3-fluorobenzyl)-L-prolinamide	-6.004	0.17	F2
N-(5-CHLORO-BENZO[B]THIOPHEN-3-YLMETHYL)-2-[6-CHLORO-OXO-3-(2-PYRIDIN-2-YL-ETHYLAMINO)-2H-PYRAZIN-1-YL]-ACETAMIDE	-6.004	0.17	F2
N~3~-BENZYLPYRIDINE-2,3-DIAMINE	-6.004	0.17	BACE1
N~3~-(3-PYRIDIN-3-YLBENZYL)PYRIDINE-2,3-DIAMINE	-6.004	0.17	BACE1
4-(2-aminoethyl)-2-ethylphenol	-6.004	0.17	BACE1
N-[(2R,3S)-3-AMINO-2-HYDROXY-4-PHENYLBUTYL]NAPHTHALENE-2-SULFONAMIDE	-6.004	0.17	F2
N-[(2R,3S)-3-AMINO-2-HYDROXY-4-PHENYLBUTYL]-4-METHOXY-2,3,6-TRIMETHYLBENZENESULFONAMIDE	-6.004	0.17	F2
2-(6-CHLORO-3-{[2,2-DIFLUORO-2-(1-OXIDO-2-PYRIDINYL)ETHYL]AMINO}-2-OXO-1(2H)-PYRAZINYL)-N-[(2-FLUOROPHENYL)METHYL]ACETAMIDE	-6.004	0.17	F2
N-[1-(2,6-dimethoxybenzyl)piperidin-4-yl]-4-sulfanylbutanamide	-6.004	0.17	BACE1
(2S)-1-[4-({4-[(2,5-Dichlorophenyl)amino]-2-pyrimidinyl}amino)phenoxy]-3-(dimethylamino)-2-propanol	-5.834	0.17	CDK2
(6S)-2-amino-6-(3'-methoxybiphenyl-3-yl)-3,6-dimethyl-5,6-dihydropyrimidin-4(3H)-one	-6.004	0.17	BACE1
4-[3-(4-CHLOROPHENYL)-1H-PYRAZOL-5-YL]PIPERIDINE	-6.004	0.17	F2
1-METHYL-5-(2-PHENOXYMETHYL-PYRROLIDINE-1-SULFONYL)-1H-INDOLE-2,3-DIONE	-5.834	0.17	CASP3
Efaproxiral	-5.16	0.17	HBA1,HBB
3-FLUORO-N-[1-(4-FLUOROPHENYL)-3-(2-THIENYL)-1H-PYRAZOL-5-YL]BENZENESULFONAMIDE	-5.834	0.17	PPARG
Isothipendyl	-6.004	0.17	HRH1
Simoctocog Alfa	-6.004	0.17	VWF
Moxisylyte	-6.004	0.17	ADRA1A
Bilastine	-6.004	0.17	HRH1
Tafamidis	-6.004	0.17	TTR
Angiotensin II	-6.004	0.17	AGTR1
Revefenacin	-6.004	0.17	CHRM1
Epigallocatechin gallate	-5.182	0.17	AHR,DNMT1,DHFR2
Mogamulizumab	-6.004	0.17	CXCR4
Raclopride	-6.004	0.17	DRD2
Nelotanserin	-6.004	0.17	HTR2A
Ritanserin	-6.004	0.17	HTR2A
Burosumab	-6.004	0.17	FGF23
interferon beta-1b	-5.082	0.18	IRF6,HLA-DQA1,FHIT,CD58,GAPVD1,ZNF697
Antihypertensives	-5.128	0.18	ATP2B1,MMP9,GRK5,PTPRD,CLNK,NOS3
etidronic acid	-5.191	0.18	COL1A1,VDR,IL1B
teniposide	-5.334	0.18	ABCB1,NUP50
penicillin g	-5.602	0.18	HLA-B
antiinflammatory and antirheumatic products, non-steroids	-5.296	0.18	PTGS2,PTGS1
pramipexole	-6.004	0.18	DRD3
Interferon alfa-n3	-5.284	0.18	IFNAR1,IFNAR2
Pimecrolimus	-5.177	0.18	MTOR,FKBP1A
Amiloride	-4.881	0.18	SCNN1A,SCNN1B,SCNN1G,SCNN1D,AOC1,ASIC2,ASIC1,SLC9A1,PLAU
Simvastatin	-5.151	0.18	HMGCR,ITGB2,ITGAL
Clidinium	-6.004	0.18	CHRM1
Ribavirin	-5.091	0.18	IMPDH1,IMPDH2,NT5C2,ENPP1
Carprofen	-5.296	0.18	PTGS2,PTGS1
Repaglinide	-5.256	0.18	ABCC8,PPARG
Dimenhydrinate	-6.004	0.18	HRH1
Pheniramine	-5.34	0.18	HRH1,NR1I3
Methyl 4,6-O-[(1r)-1-Carboxyethylidene]-Beta-D-Galactopyranoside	-6.004	0.18	APCS
Propylene glycol	-6.004	0.18	F13A1
Prostaglandin D2	-5.067	0.18	AKR1C3,PTGDR2
Triglyme	-5.12	0.18	PFN2,FYN,PPIF
3-(4-Fluorophenyl)-1-Hydroxy-2-(Pyridin-4-Yl)-1h-Pyrrolo[3,2-B]Pyridine	-5.834	0.18	MAPK14
Cacodylic acid	-5.115	0.18	NOS3,AKR1B1,GNAT1
Ethylaminobenzylmethylcarbonyl Group	-6.004	0.18	PSAP
Propyl alcohol	-6.004	0.18	LYZ
4-(1-Amino-1-Carboxy-Ethyl)-Benzoic Acid	-6.004	0.18	GRM1
Phenolphthalein	-4.979	0.18	UGT1A9,NR1I2,NR1I3,ESR1,SHBG
Brasofensine	-6.004	0.18	DRD2
Renzapride	-5.234	0.18	HTR3A,HTR4
Alfimeprase	-6.004	0.18	FGA,FGB
Afelimomab	-5.883	0.18	TNF
Denufosol	-6.004	0.18	P2RY2
SPP 301	-6.004	0.18	EDNRA
Arundic acid	-6.004	0.18	S100B
Regrelor	-6.004	0.18	P2RY12
PRX-08066	-6.004	0.18	HTR2B
Teverelix	-6.004	0.18	GNRHR
CTCE-0214	-6.004	0.18	CXCL12
IRL-1620	-6.004	0.18	EDNRB
Acetylcysteine	-4.892	0.18	GSS,SLC7A11,ACY1,IKBKB,CHUK,GRIN2B,GRIN1,GRIN2A,GRIN2D,GRIN3A
Xaliproden	-6.004	0.18	HTR1A
Vilazodone	-6.004	0.18	HTR1A
(S)-N-(4-carbamimidoylbenzyl)-1-(2-(cyclohexylamino)ethanoyl)pyrrolidine-2-carboxamide	-5.191	0.18	PRSS1,F2
2-HYDROXY-5-(2-MERCAPTO-ETHYLSULFAMOYL)-BENZOIC ACID	-5.834	0.18	CASP3
6-CARBAMIMIDOYL-2-[2-HYDROXY-5-(3-METHOXY-PHENYL)-INDAN-1-YL]-HEXANOIC ACID	-6.004	0.18	F2
N-(3-chlorobenzyl)-1-(4-methylpentanoyl)-L-prolinamide	-6.004	0.18	F2
D-leucyl-N-(3-chlorobenzyl)-L-prolinamide	-6.004	0.18	F2
UNDECA-3,7-DIENE-1,3,7,11-TETRACARBALDEHYDE	-6.004	0.18	LYZ
N-(4-carbamimidoylbenzyl)-1-(3-phenylpropanoyl)-L-prolinamide	-6.004	0.18	F2
(3R)-8-(dioxidosulfanyl)-3-methyl-1,2,3,4-tetrahydroquinoline	-6.004	0.18	F2
beta-phenyl-D-phenylalanyl-N-propyl-L-prolinamide	-6.004	0.18	F2
AC-(D)PHE-PRO-BOROLYS-OH	-6.004	0.18	F2
N-[2-(carbamimidamidooxy)ethyl]-2-{6-cyano-3-[(2,2-difluoro-2-pyridin-2-ylethyl)amino]-2-fluorophenyl}acetamide	-6.004	0.18	F2
(2S)-4-(4-fluorobenzyl)-N-(2-sulfanylethyl)piperazine-2-carboxamide	-6.004	0.18	BACE1
4-(1R,3AS,4R,8AS,8BR)-[1-DIFLUOROMETHYL-2-(4-FLUOROBENZYL)-3-OXODECAHYDROPYRROLO[3,4-A]PYRROLIZIN-4-YL]BENZAMIDINE	-6.004	0.18	F2
4-{4-[(5-hydroxy-2-methylphenyl)amino]quinolin-7-yl}-1,3-thiazole-2-carbaldehyde	-5.834	0.18	MAPK14
4-[(7R,7AS)-7-HYDROXY-1,3-DIOXOTETRAHYDRO-1H-PYRROLO[1,2-C]IMIDAZOL-2(3H)-YL]-1-NAPHTHONITRILE	-5.834	0.18	AR
4-[(6-chloropyrazin-2-yl)amino]benzenesulfonamide	-5.834	0.18	CDK2
4-{[(2,6-dichlorophenyl)carbonyl]amino}-N-piperidin-4-yl-1H-pyrazole-3-carboxamide	-5.834	0.18	CDK2
{(2S)-1-[N-(tert-butoxycarbonyl)glycyl]pyrrolidin-2-yl}methyl (3-chlorophenyl)acetate	-6.004	0.18	F2
5-(2-fluorophenyl)-N-(pyridin-4-ylmethyl)pyrazolo[1,5-a]pyrimidin-7-amine	-5.834	0.18	CDK2
3-bromo-5-phenyl-N-(pyridin-3-ylmethyl)pyrazolo[1,5-a]pyrimidin-7-amine	-5.834	0.18	CDK2
REL-(9R,12S)-9,10,11,12-TETRAHYDRO-9,12-EPOXY-1H-DIINDOLO[1,2,3-FG:3',2',1'-KL]PYRROLO[3,4-I][1,6]BENZODIAZOCINE-1,3(2H)-DIONE	-5.834	0.18	CHEK1
Enzalutamide	-5.834	0.18	AR
Certolizumab pegol	-5.883	0.18	TNF
Alirocumab	-6.004	0.18	PCSK9
Verubecestat	-6.004	0.18	BACE1
Alvespimycin	-5.834	0.18	HSP90AA1
Fluciclovine (18F)	-4.95	0.18	SLC1A5,SLC7A7,SLC7A3,GRIN1,GRIA1,GRIA2,GRIA3,GRIA4
Acemetacin	-5.296	0.18	PTGS1,PTGS2
lovastatin	-4.767	0.19	ABCC2,LDLR,NR1I2,CYP2C9,ABCB1,UGT1A3,CYP3A4,PPARA,CYP2D6,CYP2C19,CYP2C8,CYP4F2,CETP,APOA5,UGT1A1,CYP3A5,SLCO2B1,HMGCR,SLCO1B3,UGT2B7
valproic acid	-4.788	0.19	ALDH5A1,OTC,ABAT,LEPR,NR1I2,HDAC1,COL1A1,OGDH,CACNA1F,ANKK1,UGT1A3,SH2B1,MTHFR,CYP1A1,CACNA1D,HDAC9,HLA-C,PRKAA2,GRIN2B,UGT1A6,CYP2A6,CPS1,HDAC11,UGT1A5,COMT,APEH,RABEP1,SOD2,CACNA1C
aripiprazole	-4.982	0.19	CYP3A43,DAOA,ANKK1,FAAH,SH2B1,MC4R,TAAR6,RABEP1
OC144-093	-5.834	0.19	ABCB1
oseltamivir	-5.834	0.19	ABCB1
sotorasib	-5.834	0.19	KRAS
moviprep	-5.834	0.19	G6PD
carmustine	-5.834	0.19	G6PD
alemtuzumab	-6.004	0.19	CXCL12
uric acid	-6.004	0.19	BRINP3,VEGFC,PADI4
sitagliptin	-5.071	0.19	KCNQ1,GLP1R
nitroprusside	-5.676	0.19	ACE
vancomycin	-5.771	0.19	HLA-A
Coagulation factor VIIa Recombinant Human	-4.95	0.19	F10,HPN,TFPI,GGCX,F7,F3
Interferon Alfa-2b, Recombinant	-5.284	0.19	IFNAR2,IFNAR1
Triprolidine	-6.004	0.19	HRH1
Tolmetin	-5.296	0.19	PTGS2,PTGS1
Rofecoxib	-5.834	0.19	PTGS2,ELN
Cinalukast	-6.004	0.19	CYSLTR1
Metaraminol	-6.004	0.19	ADRA1A
Nafarelin	-6.004	0.19	GNRHR,GNRHR2
Nateglinide	-5.256	0.19	ABCC8,PPARG
Propantheline	-6.004	0.19	CHRM1
Fulvestrant	-5.834	0.19	ESR1
Saprisartan	-6.004	0.19	AGTR1
Cortisone acetate	-5.834	0.19	NR3C1
N,N-dimethylarginine	-5.144	0.19	NOS2,NOS3
1-Ethyl-Pyrrolidine-2,5-Dione	-5.116	0.19	NSF,ERO1B
3-Hydroxy-Myristic Acid	-5.191	0.19	LY96,TLR4
L-Tyrosinamide	-6.004	0.19	NPY,BPHL
Alpha-D-Fucose	-6.004	0.19	LTF
Ribostamycin	-6.004	0.19	P4HB
N-(2-Aminoethyl)-5-Chloroisoquinoline-8-Sulfonamide	-5.834	0.19	CSNK1G2
Chitotriose	-6.004	0.19	LYZ
Dexfosfoserine	-4.857	0.19	PRKACA,SERPINB3,RHO,TAOK2,KCNC4,REG1A,SMAD2,CFTR,PDPK1,PIM1,PRKCQ,PYGL,PYGM
1-GUANIDINO-4-(N-NITRO-BENZOYLAMINO-L-LEUCYL-L-PROLYLAMINO)BUTANE	-6.004	0.19	F2
Darusentan	-6.004	0.19	EDNRA
Permethrin	-5.081	0.19	SCN1A,ESR1,NR1I2
NGX267	-6.004	0.19	CHRM1
Vintafolide	-5.133	0.19	FOLR2,FOLR3,FOLR1
Paclitaxel docosahexaenoic acid	-5.834	0.19	BCL2
MN-305	-6.004	0.19	HTR1A
Tolvaptan	-6.004	0.19	AVPR2,AVPR1A
Clenoliximab	-5.861	0.19	CD4
Talnetant	-6.004	0.19	TACR3
Dexanabinol	-5.883	0.19	TNF
Mitemcinal	-6.004	0.19	MLNR
Mepyramine	-6.004	0.19	HRH1
Degarelix	-6.004	0.19	GNRHR
Manganese	-5.015	0.19	IDH3A,IDH3G,TAB1,ARG1,TF
Plerixafor	-6.004	0.19	CXCR4
2-((9H-PURIN-6-YLTHIO)METHYL)-5-CHLORO-3-(2-METHOXYPHENYL)QUINAZOLIN-4(3H)-ONE	-5.019	0.19	PIK3CG,PIK3CD
(S)-N-(4-carbamimidoylbenzyl)-1-(2-(cyclopentylamino)ethanoyl)pyrrolidine-2-carboxamide	-5.191	0.19	PRSS1,F2
1-[2-AMINO-2-CYCLOHEXYL-ACETYL]-PYRROLIDINE-3-CARBOXYLIC ACID 5-CHLORO-2-(2-ETHYLCARBAMOYL-ETHOXY)-BENZYLAMIDE	-6.004	0.19	F2
D-phenylalanyl-N-(3-chlorobenzyl)-L-prolinamide	-6.004	0.19	F2
N-[amino(imino)methyl]-2-(2,5-diphenyl-1H-pyrrol-1-yl)acetamide	-6.004	0.19	BACE1
N-{3-[(5-chloro-1H-pyrrolo[2,3-b]pyridin-3-yl)carbonyl]-2,4-difluorophenyl}propane-1-sulfonamide	-5.678	0.19	BRAF
2-({2-[(3-HYDROXYPHENYL)AMINO]PYRIMIDIN-4-YL}AMINO)BENZAMIDE	-6.004	0.19	MAPK8
4-(6-{[(4-METHYLCYCLOHEXYL)AMINO]METHYL}-1,4-DIHYDROINDENO[1,2-C]PYRAZOL-3-YL)BENZOIC ACID	-5.834	0.19	CHEK1
4-(2,5-DIAMINO-5-HYDROXY-PENTYL)-PHENOL	-6.004	0.19	F2
2-({5-CHLORO-2-[(2-METHOXY-4-MORPHOLIN-4-YLPHENYL)AMINO]PYRIMIDIN-4-YL}AMINO)-N-METHYLBENZAMIDE	-5.834	0.19	PTK2
N-HYDROXY-2(R)-[[(4-METHOXYPHENYL)SULFONYL](3-PICOLYL)AMINO]-3-METHYLBUTANAMIDE HYDROCHLORIDE	-5.084	0.19	MMP12,MMP1
(2S)-4-METHYL-2-(3-PHENYLTHIOUREIDO)-N-((3S)-TETRAHYDRO-2-HYDROXY-3-FURANYL)PENTANAMIDE	-6.004	0.19	CAPN1
1-[5-methyl-2-(trifluoromethyl)furan-3-yl]-3-[(2Z)-5-(2-{[6-(1H-1,2,4-triazol-3-ylamino)pyrimidin-4-yl]amino}ethyl)-1,3-thiazol-2(3H)-ylidene]urea	-5.834	0.19	PLK1
[[CYCLOHEXANESULFONYL-GLYCYL]-3[PYRIDIN-4-YL-AMINOMETHYL]ALANYL]PIPERIDINE	-6.004	0.19	F2
N-{3-METHYL-5-[2-(PYRIDIN-4-YLAMINO)-ETHOXY]-PHENYL}-BENZENESULFONAMIDE	-6.004	0.19	F2
(3E)-5-fluoro-1-[(6-fluoro-4H-1,3-benzodioxin-8-yl)methyl]-1H-indole-2,3-dione 3-oxime	-6.004	0.19	MAPK10
2-[4-({[(3,5-DICHLOROPHENYL)AMINO]CARBONYL}AMINO)PHENOXY]-2-METHYLPROPANOIC ACID	-5.16	0.19	HBA1,HBB
S-[(1-Hydroxy-2,2,5,5-tetramethyl-2,5-dihydro-1H-pyrrol-3-yl)methyl] methanesulfonothioate	-5.16	0.19	EIF4E,CEACAM5
4-(4-FLUOROPHENYL)-1-CYCLOROPROPYLMETHYL-5-(4-PYRIDYL)-IMIDAZOLE	-5.834	0.19	MAPK14
6-(2-fluorophenyl)-N-(pyridin-3-ylmethyl)imidazo[1,2-a]pyrazin-8-amine	-5.834	0.19	CDK2
Chloropyramine	-6.004	0.19	HRH1
Azilsartan medoxomil	-6.004	0.19	AGTR1
Nitrous acid	-5.16	0.19	HBA1,HBB,MB
Aranidipine	-4.961	0.19	CACNA1C,CACNA1D,CACNA1F,CACNA1S,ADRA1A
Antihemophilic Factor (Recombinant), PEGylated	-6.004	0.19	VWF
Polyestradiol phosphate	-5.834	0.19	ESR1
Dexchlorpheniramine maleate	-6.004	0.19	HRH1
Antithrombin III human	-6.004	0.19	SERPINC1
Vinflunine	-5.979	0.19	TUBB
m-Chlorophenylpiperazine	-6.004	0.19	HTR2C
Rolofylline	-6.004	0.19	ADORA1
Candesartan	-6.004	0.19	AGTR1
trabectedin	-5.834	0.2	ABCC2,ABCB1
isoniazid	-4.919	0.2	NR1I2,GSTM1,CYP2B6,GSTT1,CYP2C19,DUX1
nicardipine	-5.031	0.2	NR1I2,ABCB1,CYP3A4
rosiglitazone	-5.031	0.2	NR1I2,CYP2C9,PLIN1
acenocoumarol	-5.065	0.2	GATA4,STX4,CALU,CYP2C18
R101933	-5.834	0.2	ABCB1
fluphenazine	-5.102	0.2	ABCB1,CYP2D6,CYP1A2
gramicidin d	-5.834	0.2	ABCB1
maprotiline	-5.834	0.2	ABCB1
angiotensin II	-6.004	0.2	AGTR1
etoricoxib	-5.834	0.2	PTGS2
butorphanol	-5.109	0.2	OPRK1,COMT
Argatroban	-6.004	0.2	F2
Cetirizine	-6.004	0.2	HRH1
Levothyroxine	-5.129	0.2	THRA,THRB
Sotalol	-5.048	0.2	KCNH2,ADRB1,ADRB2
Cefdinir	-5.758	0.2	MPO
Triamcinolone	-5.834	0.2	NR3C1
Mycophenolate mofetil	-5.258	0.2	IMPDH1,IMPDH2
Azatadine	-6.004	0.2	HRH1
Loteprednol etabonate	-5.834	0.2	NR3C1
Cocaine	-4.883	0.2	SLC6A3,SLC6A2,SLC6A4,SCN5A,SCN11A,SCN10A,CHRM1,CHRM2,SIGMAR1,CES1
Desloratadine	-6.004	0.2	HRH1
Hemi-Babim	-5.191	0.2	PRSS1,F2
3h-Indole-5,6-Diol	-6.004	0.2	LTF
N-[4-(2-Methylimidazo[1,2-a]Pyridin-3-Yl)-2-Pyrimidinyl]Acetamide	-5.834	0.2	CDK2
Cibacron Blue	-5.136	0.2	NQO1,GSTP1
4-[3-Methylsulfanylanilino]-6,7-Dimethoxyquinazoline	-5.834	0.2	MAPK14
1,8-Di-Hydroxy-4-Nitro-Anthraquinone	-5.834	0.2	CSNK2A1
9-(4-Hydroxyphenyl)-2,7-Phenanthroline	-6.004	0.2	MAPK10
Bicine	-6.004	0.2	PLG
2-(N-Morpholino)-Ethanesulfonic Acid	-4.849	0.2	ACHE,HSD11B1,B4GALT1,ABL1,QDPR,ASL,ARL3,L3MBTL1,BCHE,PRDX6,SFTPA1,IRGC,CMA1,GSTP1
1,4-Dideoxy-O2-Sulfo-Glucuronic Acid	-5.256	0.2	FGF2,ANXA5
Berberine	-5.834	0.2	BIRC5
Cis-[4,5-Bis-(4-Chlorophenyl)-2-(2-Isopropoxy-4-Methoxyphenyl)-4,5-Dihyd Roimidazol-1-Yl]-Piperazin-1-Yl-Methanone	-5.834	0.2	MDM2
1,4-Dithiothreitol	-4.906	0.2	LGALS1,CAMK2A,ALDH1A1,TRPM7,MSRA,AXIN1,PPIB,TPI1,GSTZ1,HMGCR
3,4-Dichloroisocoumarin	-6.004	0.2	CFD
8-(2-Chloro-3,4,5-Trimethoxy-Benzyl)-9-Pent-4-Ylnyl-9h-Purin-6-Ylamine	-5.834	0.2	HSP90AA1
CBZ-LEU-LEU-TYR-CH2F	-6.004	0.2	CAPN1
Desmoteplase	-6.004	0.2	PLG
Tecadenoson	-6.004	0.2	ADORA1
CCX282	-6.004	0.2	CCR9
ADX10059	-6.004	0.2	GRM5
AV608	-6.004	0.2	TACR1
TTP889	-6.004	0.2	F9
T131	-5.834	0.2	PPARG
MK-0354	-6.004	0.2	GPER1
Plinabulin	-5.883	0.2	TNF
CTS-21166	-6.004	0.2	BACE1
IMC-1C11	-5.093	0.2	FLT1,KDR,FLT4
Pentaerythritol tetranitrate	-5.16	0.2	HBA1,HBB
D-phenylalanyl-N-[(1S)-4-{[amino(iminio)methyl]amino}-1-(chloroacetyl)butyl]-L-prolinamide	-6.004	0.2	F2
1-[(2R)-2-aminobutanoyl]-N-(4-carbamimidoylbenzyl)-L-prolinamide	-6.004	0.2	F2
N-[(5R,14R)-5-AMINO-5,14-DIMETHYL-4-OXO-3-OXA-18-AZATRICYCLO[15.3.1.1~7,11~]DOCOSA-1(21),7(22),8,10,17,19-HEXAEN-19-YL]-N-METHYLMETHANESULFONAMIDE	-6.004	0.2	BACE1
(2S)-1-AMINO-3-[(5-NITROQUINOLIN-8-YL)AMINO]PROPAN-2-OL	-5.834	0.2	CHEK1
2-[2-(4-CHLORO-PHENYLSULFANYL)-ACETYLAMINO]-3-(4-GUANIDINO-PHENYL)-PROPIONAMIDE	-6.004	0.2	F2
ETHYL 4-[(4-METHYLPYRIDIN-2-YL)AMINO]PIPERIDINE-1-CARBOXYLATE	-5.144	0.2	NOS2,NOS3
2-[(2-methoxy-5-methylphenoxy)methyl]pyridine	-5.16	0.2	HBA1,HBB
2-amino-6-[2-(1H-indol-6-yl)ethyl]pyrimidin-4(3H)-one	-6.004	0.2	BACE1
N-{3-[(4-{[3-(TRIFLUOROMETHYL)PHENYL]AMINO}PYRIMIDIN-2-YL)AMINO]PHENYL}CYCLOPROPANECARBOXAMIDE	-5.834	0.2	AURKA
BIS-1,2-{[(Z)-2-CARBOXY-2-METHYL-1,3-DIOXANE]-5-YLOXYCARBAMOYL}-ETHANE	-6.004	0.2	APCS
1-(3-(2,4-DIMETHYLTHIAZOL-5-YL)-4-OXO-2,4-DIHYDROINDENO[1,2-C]PYRAZOL-5-YL)-3-(4-METHYLPIPERAZIN-1-YL)UREA	-5.834	0.2	CDK2
3-(4-HYDROXY-PHENYL)PYRUVIC ACID	-5.141	0.2	F2,MIF
(2S)-4-(4-fluorobenzyl)-N-(3-sulfanylpropyl)piperazine-2-carboxamide	-6.004	0.2	BACE1
N-[1-(5-bromo-2,3-dimethoxybenzyl)piperidin-4-yl]-4-sulfanylbutanamide	-6.004	0.2	BACE1
(3ASR,4RS,8ASR,8BRS)-4-(2-(4-FLUOROBENZYL)-1,3-DIOXODEACAHYDROPYRROLO[3,4-A] PYRROLIZIN-4-YL)BENZAMIDINE	-6.004	0.2	F2
3-{6-[(8-HYDROXY-QUINOLINE-2-CARBONYL)-AMINO]-2-THIOPHEN-2-YL-HEXANOYLAMINO}-4-OXO-BUTYRI ACID	-5.834	0.2	CASP1
N-cyclohexyl-4-imidazo[1,2-a]pyridin-3-yl-N-methylpyrimidin-2-amine	-6.004	0.2	MAPK10
2-chloro-4-{[(1R,3Z,7S,7aS)-7-hydroxy-1-(trifluoromethyl)tetrahydro-1H-pyrrolo[1,2-c][1,3]oxazol-3-ylidene]amino}-3-methylbenzonitrile	-5.834	0.2	AR
N-METHYL-4-{[(2-OXO-1,2-DIHYDRO-3H-INDOL-3-YLIDENE)METHYL]AMINO}BENZENESULFONAMIDE	-5.834	0.2	CDK2
2-NAPHTHALENESULFONIC ACID	-5.191	0.2	F2,PRSS1
Netupitant	-6.004	0.2	TACR1
Palbociclib	-5.019	0.2	CDK4,CDK6
Eugenol	-5.088	0.2	ESR1,ESR2,AR,TRPV3
Fimasartan	-6.004	0.2	AGTR1
Pentoxyverine	-5.015	0.2	SIGMAR1,KCNH2,OPRK1,OPRM1
Latanoprostene Bunod	-6.004	0.2	PTGFR
Durvalumab	-5.101	0.2	CD274,CD80
Bardoxolone	-6.004	0.2	CASP8
Dipraglurant	-6.004	0.2	GRM5
Patent Blue	-6.004	0.2	ALB
Antivirals for treatment of HIV infections, combinations	-4.942	0.21	APOE,ABCB1,APOC1,TOMM40,CYP2B6,UGT1A1,NAT2
hydroxychloroquine	-4.884	0.21	SLC19A1,MTR,C18orf56,G6PD,TYMS
rasagiline	-6.004	0.21	DRD2
cabergoline	-6.004	0.21	DRD2
disulfiram	-4.938	0.21	DRD2,ANKK1,ABCB1,DBH,MTHFR,SLC6A3
pranlukast	-6.004	0.21	CYSLTR1
ivacaftor / tezacaftor	-5.676	0.21	CFTR
domperidone	-5.834	0.21	ABCB1
geldanamycin	-5.834	0.21	EGFR
nutlin-3	-5.834	0.21	MDM2
atomoxetine	-5.149	0.21	SLC6A2,CYP2C19,HTR7
irbesartan	-6.004	0.21	APOB
tetanus antitoxin	-5.771	0.21	HLA-A
latanoprost	-6.004	0.21	PTGFR
Bivalirudin	-6.004	0.21	F2
Interferon beta-1a	-5.284	0.21	IFNAR1,IFNAR2
Glutathione	-4.52	0.21	MGST3,HPGDS,TXNDC12,GSTA1,GSTA2,MGST1,ESD,GGT1,GSTM2,GLRX,GPX4,GSTM5,GPX6,HAGH,GPX1,GPX8,GPX7,MGST2,GSTO2,GLRX2,GLO1,LTC4S,GSR,GSS,GSTM1,GSTK1,GSTA3,GSTM3,GSTA4,GSTM4,GSTA5,GSTP1,GSTO1,GPX1,GPX2,GSTT1,GSTZ1,GPX5,GPX3,AKR1B1,MMP9,CYP3A4
[truncated: 4,441 more rows]
