# Supplementary material for: Cell-Type-Resolved Acetylation Regulator Atlas Defines Immune Endotypes and Druggable Vulnerabilities in Psoriasis
Source: Biomedicines. 2026 Apr 1;14(4):804. doi: 10.3390/biomedicines14040804 (PMC13113943; doi:10.3390/biomedicines14040804)
Supplement: Supplementary file 1 [file biomedicines-14-00804-s001.zip › Table S6.xlsx]

## Sheet: Sheet1
Table S6: The 11 identified acetylation-related candidate drugs.
sigdrug	proximity	FDR	targets
Arsenic trioxide	-5.81	0	IKBKB,TXNRD1,JUN,CCND1,MAPK3,MAPK1,AKT1,CDKN1A,HDAC1,PML
Zinc	-5.257	0	BDKRB1,MGMT,ALDOA,EEF1A1,ENO1,GAPDHS,NME1,P4HB,PDIA3,PRDX1,PSPH,TPI1,TUFM,ESR1,IL3,MT2A,CCS,HDAC1,HDAC4,MPG,SEMG1,SOD1,HDAC8,SIVA1,GLRA1,MDM2,INS,UTRN,ASPA,S100A8,S100A9,MMP9,TP73,S100A2,TP53,MT3,PDCD6,DAND5,MT1A,A1BG,A2M,AGT,AHSG,APCS,APOA1,APOA2,APOA4,APOBR,APOE,APOL1,C1QB,C1QC,C1R,C1S,C3,C4B,C4BPA,C4BPB,C5,BRCC3,C8A,C8B,C8G,CFB,CFH,CFI,CLU,CP,CPN1,CPN2,DCD,DSP,F12,F13B,F2,FCN3,FGA,FN1,GSN,HBA1…
Vorinostat	-5.434	0	HDAC1,HDAC2,HDAC3,HDAC6,HDAC8
Pracinostat	-5.584	0	HDAC1,HDAC2,HDAC3,HDAC6
Zinc acetate	-5.257	0	BDKRB1,MGMT,ALDOA,EEF1A1,ENO1,GAPDHS,NME1,P4HB,PDIA3,PRDX1,PSPH,TPI1,TUFM,ESR1,IL3,MT2A,CCS,HDAC1,HDAC4,MPG,SEMG1,SOD1,HDAC8,SIVA1,GLRA1,MDM2,INS,UTRN,ASPA,S100A8,S100A9,MMP9,TP73,S100A2,TP53,MT3,PDCD6,DAND5,MT1A,A1BG,A2M,AGT,AHSG,APCS,APOA1,APOA2,APOA4,APOBR,APOE,APOL1,C1QB,C1QC,C1R,C1S,C3,C4B,C4BPA,C4BPB,C5,BRCC3,C8A,C8B,C8G,CFB,CFH,CFI,CLU,CP,CPN1,CPN2,DCD,DSP,F12,F13B,F2,FCN3,FGA,FN1,GSN,HBA1…
Ferrous gluconate	-5.141	0	TFRC,EGLN1,HDAC8,AHSP,HBA1,FXN,FTH1,FEN1,NEIL1,NEIL2,POLB,CP,TF
Ferrous succinate	-5.141	0	TFRC,EGLN1,HDAC8,AHSP,HBA1,FXN,FTH1,FEN1,NEIL1,NEIL2,POLB,CP,TF
Ferrous ascorbate	-5.141	0	TFRC,EGLN1,HDAC8,AHSP,HBA1,FXN,FTH1,FEN1,NEIL1,NEIL2,POLB,CP,TF
Zinc chloride	-5.257	0	BDKRB1,MGMT,ALDOA,EEF1A1,ENO1,GAPDHS,NME1,P4HB,PDIA3,PRDX1,PSPH,TPI1,TUFM,ESR1,IL3,MT2A,CCS,HDAC1,HDAC4,MPG,SEMG1,SOD1,HDAC8,SIVA1,GLRA1,MDM2,INS,UTRN,ASPA,S100A8,S100A9,MMP9,TP73,S100A2,TP53,MT3,PDCD6,DAND5,MT1A,A1BG,A2M,AGT,AHSG,APCS,APOA1,APOA2,APOA4,APOBR,APOE,APOL1,C1QB,C1QC,C1R,C1S,C3,C4B,C4BPA,C4BPB,C5,BRCC3,C8A,C8B,C8G,CFB,CFH,CFI,CLU,CP,CPN1,CPN2,DCD,DSP,F12,F13B,F2,FCN3,FGA,FN1,GSN,HBA1…
rosuvastatin	-5.059	0	ABCC2,LDLR,HNF4A,CYP3A,ABCB11,CYP2D6,HLA-DRB1,SCAP,SLC10A1,LPA,CETP,APOA5,KIF6,CACNA1S,ABCA1,FOXA3,HMGCR,RXRA,SLCO1B3,COQ2,HNF1A,FMO3,CRP,USP24
gefitinib	-5.456	0	ERBB2,CYP2C9,EGFR,MAP3K1,ERBB4,SIRT2,RELA,ERBB3
corticosteroids	-5.231	0.01	ST13,NR1I2,ZNF432,HDAC1,ABCB1,DCAF4,ITPA,FCER2,FKBP5,TAAR6,TBX21
Tixocortol	-5.834	0.01	NR3C1,HDAC2
Mocetinostat	-5.834	0.01	HDAC1,HDAC3,HDAC2
Iron	-5.141	0.02	TFRC,EGLN1,HDAC8,AHSP,HBA1,FXN,FTH1,FEN1,NEIL1,NEIL2,POLB,CP,TF
Ferrous fumarate	-5.141	0.03	TFRC,EGLN1,HDAC8,AHSP,HBA1,FXN,FTH1,FEN1,NEIL1,NEIL2,POLB,CP,TF
Ferrous glycine sulfate	-5.141	0.03	TFRC,EGLN1,HDAC8,AHSP,HBA1,FXN,FTH1,FEN1,NEIL1,NEIL2,POLB,CP,TF
Fingolimod	-5.919	0.04	S1PR5,HDAC1
Aminophylline	-5.224	0.05	PDE3A,ADORA1,ADORA3,HDAC2
Oxtriphylline	-5.169	0.07	PDE3A,PDE4A,ADORA2A,ADORA1,HDAC2
Suramin	-5.099	0.07	P2RY2,SIRT5,FSHR,RYR1,F2,PLA2G2A
Coenzyme A	-4.968	0.11	DBI,CRAT,HMGCR,KAT5,ACAT2,CS,KAT2A,KAT2B
Corticosteroids For Systemic Use	-5.834	0.12	HDAC1
Lovastatin	-5.132	0.12	HMGCR,ITGAL,HDAC2
7-[4-(Dimethylamino)Phenyl]-N-Hydroxy-4,6-Dimethyl-7-Oxo-2,4-Heptadienamide	-5.334	0.12	HDAC8,HDAC7
valproic acid	-4.788	0.19	ALDH5A1,OTC,ABAT,LEPR,NR1I2,HDAC1,COL1A1,OGDH,CACNA1F,ANKK1,UGT1A3,SH2B1,MTHFR,CYP1A1,CACNA1D,HDAC9,HLA-C,PRKAA2,GRIN2B,UGT1A6,CYP2A6,CPS1,HDAC11,UGT1A5,COMT,APEH,RABEP1,SOD2,CACNA1C
Bufexamac	-5.065	0.22	PTGS1,PTGS2,HDAC6,HDAC10
Adenosine-5-Diphosphoribose	-5.082	0.23	EEF2,GAPDH,SIRT5,SIRT3
Belinostat	-5.834	0.24	HDAC1
S-Acetyl-Cysteine	-5.834	0.25	KAT5
N-(3-AMINOPROPYL)-2-NITROBENZENAMINE	-5.834	0.27	KAT2B
D-norleucine	-5.027	0.27	PTH,HNF1A,PAH
SRT501	-5.834	0.27	SIRT1
Panobinostat	-5.834	0.28	HDAC1
(3E)-4-(1-METHYL-1H-INDOL-3-YL)BUT-3-EN-2-ONE	-5.834	0.28	KAT2B
Selisistat	-5.834	0.28	SIRT1
9-ACETYL-2,3,4,9-TETRAHYDRO-1H-CARBAZOL-1-ONE	-5.834	0.29	CREBBP
Valproic Acid	-4.816	0.31	HDAC9,ABAT,ACADSB,OGDH,ALDH5A1,SCN1A,HDAC2,PPARA,PPARD,PPARG
Abexinostat	-5.834	0.31	HDAC1
7-AMINO-4-METHYL-CHROMEN-2-ONE	-4.919	0.33	PPIF,HDAC8
temozolomide	-4.849	0.48	HDAC4,MGMT,GSTP1
Nicotinamide	-4.698	0.6	LDHA,PARP1,SIRT5,BST1
Etacrynic acid	-4.306	0.69	ATP1A1,SLC12A1,LEF1,GSTP1
Romidepsin	-4.487	0.74	HDAC1,HDAC2,HDAC4,HDAC6,ABCC1
N-hydroxy-5-[(3-phenyl-5,6-dihydroimidazo[1,2-a]pyrazin-7(8H)-yl)carbonyl]thiophene-2-carboxamide	-4.834	0.91	HDAC4
(2E)-N-hydroxy-3-[1-methyl-4-(phenylacetyl)-1H-pyrrol-2-yl]prop-2-enamide	-4.834	0.92	HDAC8
